# Supplementary material for: Ethyl 4-anilino-2-methyl-5-oxo-1-phenyl-2,5-di­hydro-1H-pyrrole-2-carboxyl­ate
Source: Acta Crystallogr Sect E Struct Rep Online. 2013 Nov 9;69(Pt 12):o1757–8. doi: 10.1107/S1600536813030390 (PMC3885035; doi:10.1107/S1600536813030390)
Supplement: Supplementary file 1 [file e-69-o1757-sup1.cif]

##############################################################################
#                                                                            #
# This CIF contains the data in a paper accepted for publication in          #
# Acta Crystallographica Section E. It conforms to the requirements of       #
# Notes for Authors for Acta Crystallographica Section E, and has been       #
# peer reviewed under the auspices of the IUCr Commission on Journals.       #
#                                                                            #
# Full details of the Crystallographic Information File format               #
# are given in the paper "The Crystallographic Information File (CIF):       #
# a New Standard Archive File for Crystallography" by S. R. Hall, F. H.      #
# Allen and I. D. Brown [Acta Cryst. (1991), A47, 655-685].                  #
#                                                                            #
# The current version of the core CIF dictionary is obtainable from          #
# ftp://ftp.iucr.org/pub/cif_core.dic.                                       #
#                                                                            #
# Software is freely available for graphical display of the structure(s)     #
# in this CIF. For information consult the CIF software page                 #
# http://www.iucr.org/resources/cif/software.                                #
#                                                                            #
# This file may be used for bona fide research purposes within the           #
# scientific community so long as proper attribution is given to the journal # 
# article from which it was obtained.                                        #
#                                                                            #
##############################################################################
data_global
_audit_creation_method     'PLATON <TABLE ACC> option'
_journal_date_recd_electronic     2013-11-04
_journal_date_accepted     2013-11-06
_journal_name_full     'Acta Crystallographica, Section E'
_journal_year     2013
_journal_volume     69
_journal_issue     12
_journal_page_first     o1757
_journal_page_last     o1758
_journal_paper_category     QO
_journal_paper_doi     10.1107/S1600536813030390
_journal_coeditor_code     IS5318
_publ_contact_author_name
;
Mustafa R. Albayati
;
_publ_contact_author_address
;
Kirkuk University,
College of Science,
Department of Chemistry,
Kirkuk,
Iraq
;
_publ_contact_author_email     'shaabankamel@yahoo.com'
_publ_contact_author_fax     ?
_publ_contact_author_phone     ?
_publ_section_title
;
Ethyl
4-anilino-2-methyl-5-oxo-1-phenyl-2,5-dihydro-1<i>H</i>-pyrrole-2-carboxylate
;
loop_
    _publ_author_name
    _publ_author_address
    'Akkurt, Mehmet'
;
Department of Physics,
Faculty of Sciences,
Erciyes University,
38039 Kayseri,
Turkey
;
    'Mohamed, Shaaban K.'
;
Chemistry and Environmental Division,
Manchester Metropolitan University,
Manchester M1 5GD,
England
Chemistry Department,
Faculty of Science,
Minia University,
61519 El-Minia,
Egypt
;
    'Mahmoud A. A. Elremaily'
;
Chemistry Department,
Faculty of Science,
Sohag University,
82524 Sohag,
Egypt
Department of Organic Chemistry,
Faculty of Science,
Institute of Biotechnology,
Granada University,
Granada E-18071,
Spain
;
    'Francisco Santoyo-Gonzalez'
;
Department of Organic Chemistry,
Faculty of Science,
Institute of Biotechnology,
Granada University,
Granada E-18071,
Spain
;
    'Mustafa R. Albayati'
;
Kirkuk University,
College of Science,
Department of Chemistry,
Kirkuk,
Iraq
;
data_I
_database_code_depnum_ccdc_archive     'CCDC 970430'
_chemical_name_systematic
;
Ethyl
4-anilino-2-methyl-5-oxo-1-phenyl-2,5-dihydro-1<i>H</i>-pyrrole-2-carboxylate
;
_chemical_name_common     ?
_chemical_formula_moiety     'C20 H20 N2 O3'
_chemical_formula_sum     'C20 H20 N2 O3'
_chemical_formula_structural     ?
_chemical_formula_iupac     'C20 H20 N2 O3'
_chemical_formula_weight     336.38
_chemical_melting_point     ?
_symmetry_cell_setting     triclinic
_symmetry_space_group_name_H-M     'P -1'
_symmetry_space_group_name_Hall     '-P 1'
loop_
    _symmetry_equiv_pos_site_id
    _symmetry_equiv_pos_as_xyz
    1 x,y,z
    2 -x,-y,-z
_cell_length_a     5.9071(6)
_cell_length_b     11.3474(12)
_cell_length_c     14.1716(14)
_cell_angle_alpha     111.467(2)
_cell_angle_beta     101.113(3)
_cell_angle_gamma     95.328(3)
_cell_volume     853.45(15)
_cell_formula_units_Z     2
_cell_measurement_reflns_used     9891
_cell_measurement_theta_min     3.46
_cell_measurement_theta_max     72.54
_cell_measurement_temperature     100(2)
_cell_special_details
;
;
_exptl_crystal_description     cubs
_exptl_crystal_colour     colourless
_exptl_crystal_size_max     0.340
_exptl_crystal_size_mid     0.290
_exptl_crystal_size_min     0.210
_exptl_crystal_size_rad     ?
_exptl_crystal_density_diffrn     1.309
_exptl_crystal_density_meas     ?
_exptl_crystal_density_method     'Not Measured'
_exptl_crystal_F_000     356
_exptl_absorpt_coefficient_mu     0.719
_exptl_absorpt_correction_type     multi-scan
_exptl_absorpt_process_details     '(SADABS; Bruker, 2005)'
_exptl_absorpt_correction_T_min     0.783
_exptl_absorpt_correction_T_max     0.860
_exptl_special_details
;
;
_diffrn_ambient_temperature     100(2)
_diffrn_radiation_type     'CuK\a'
_diffrn_radiation_wavelength     1.54178
_diffrn_radiation_source     'sealed tube'
_diffrn_radiation_monochromator     'graphite'
_diffrn_measurement_device_type     'Bruker APEXII CCD'
_diffrn_measurement_method     '\f and \w scans'
_diffrn_detector_area_resol_mean     ?
_diffrn_reflns_number     18887
_diffrn_reflns_av_R_equivalents     0.0346
_diffrn_reflns_av_sigmaI/netI     0.0232
_diffrn_reflns_theta_min     3.46
_diffrn_reflns_theta_max     72.60
_diffrn_reflns_theta_full     67.68
_diffrn_measured_fraction_theta_max     0.991
_diffrn_measured_fraction_theta_full     0.996
_diffrn_reflns_limit_h_min     -7
_diffrn_reflns_limit_h_max     7
_diffrn_reflns_limit_k_min     -14
_diffrn_reflns_limit_k_max     14
_diffrn_reflns_limit_l_min     -17
_diffrn_reflns_limit_l_max     17
_diffrn_reflns_reduction_process
;
;
_diffrn_standards_number     0
_diffrn_standards_interval_count     ?
_diffrn_standards_decay_%     ?
_refine_special_details
;
Refinement on <i>F</i>^2^ for ALL reflections except those flagged by the user
for potential systematic errors. Weighted <i>R</i>-factors <i>wR</i> and all
goodnesses of fit <i>S</i> are based on <i>F</i>^2^, conventional
<i>R</i>-factors <i>R</i> are based on <i>F</i>, with <i>F</i> set to zero for
negative <i>F</i>^2^. The observed criterion of <i>F</i>^2^ > \s(<i>F</i>^2^)
is used only for calculating -<i>R</i>-factor-obs <i>etc</i>. and is not
relevant to the choice of reflections for refinement. <i>R</i>-factors based
on <i>F</i>^2^ are statistically about twice as large as those based on
<i>F</i>, and <i>R</i>-factors based on ALL data will be even larger.
;
_reflns_number_total     3367
_reflns_number_gt     3156
_reflns_threshold_expression     I>2\s(I)
_refine_ls_structure_factor_coef     Fsqd
_refine_ls_matrix_type     full
_refine_ls_R_factor_all     0.0386
_refine_ls_R_factor_gt     0.0368
_refine_ls_wR_factor_gt     0.0946
_refine_ls_wR_factor_ref     0.0962
_refine_ls_goodness_of_fit_ref     1.036
_refine_ls_restrained_S_all     1.036
_refine_ls_number_reflns     3367
_refine_ls_number_parameters     232
_refine_ls_number_restraints     0
_refine_ls_number_constraints     ?
_refine_ls_hydrogen_treatment     mixed
_refine_ls_weighting_scheme     calc
_refine_ls_weighting_details
              'w=1/[\s^2^(Fo^2^)+(0.0487P)^2^+0.3108P] WHERE P=(Fo^2^+2Fc^2^)/3'
_atom_sites_solution_primary     ?
_atom_sites_solution_secondary     ?
_refine_ls_shift/su_max     0.000
_refine_ls_shift/su_mean     0.000
_refine_diff_density_max     0.318
_refine_diff_density_min     -0.167
_refine_ls_extinction_method     'none'
_refine_ls_abs_structure_details     ?
_refine_ls_abs_structure_Flack     .
loop_
    _atom_type_symbol
    _atom_type_description
    _atom_type_scat_dispersion_real
    _atom_type_scat_dispersion_imag
    _atom_type_scat_source
    C C 0.0181 0.0091 ' International Tables Vol C Tables 4.2.6.8 and 6.1.1.4'
    H H 0.0000 0.0000 ' International Tables Vol C Tables 4.2.6.8 and 6.1.1.4'
    N N 0.0311 0.0180 ' International Tables Vol C Tables 4.2.6.8 and 6.1.1.4'
    O O 0.0492 0.0322 ' International Tables Vol C Tables 4.2.6.8 and 6.1.1.4'
_computing_data_collection     'APEX2 (Bruker, 2007)'
_computing_cell_refinement     'SAINT (Bruker, 2007)'
_computing_data_reduction     'SAINT (Bruker, 2007)'
_computing_structure_solution     'SIR97 (Altomare <i>et al.</i>, 1999)'
_computing_structure_refinement     'SHELXL97 (Sheldrick, 2008)'
_computing_molecular_graphics     'ORTEP-3 for Windows (Farrugia, 2012)'
_computing_publication_material
                                'WinGX (Farrugia, 2012) and PLATON (Spek, 2009)'
loop_
    _atom_site_type_symbol
    _atom_site_label
    _atom_site_fract_x
    _atom_site_fract_y
    _atom_site_fract_z
    _atom_site_U_iso_or_equiv
    _atom_site_thermal_displace_type
    _atom_site_calc_flag
    _atom_site_refinement_flags
    _atom_site_occupancy
    _atom_site_disorder_assembly
    _atom_site_disorder_group
    O O1 0.25546(15) 0.15386(9) 0.65884(6) 0.0278(3) Uani d . 1.000 . .
    O O2 0.56211(15) 0.05034(9) 0.64918(7) 0.0284(3) Uani d . 1.000 . .
    O O3 0.76449(14) -0.06561(7) 0.91641(6) 0.0245(2) Uani d . 1.000 . .
    N N1 0.46752(16) -0.03089(9) 0.80378(7) 0.0188(2) Uani d . 1.000 . .
    N N2 0.88879(16) 0.20496(9) 1.01844(7) 0.0198(3) Uani d . 1.000 . .
    C C1 0.0420(2) 0.20985(14) 0.52705(10) 0.0347(4) Uani d . 1.000 . .
    C C2 0.2691(2) 0.17212(13) 0.56318(10) 0.0321(4) Uani d . 1.000 . .
    C C3 0.41016(19) 0.09001(10) 0.69110(8) 0.0202(3) Uani d . 1.000 . .
    C C4 0.37187(18) 0.07904(10) 0.79249(8) 0.0185(3) Uani d . 1.000 . .
    C C5 0.53286(19) 0.19157(10) 0.88320(8) 0.0186(3) Uani d . 1.000 . .
    C C6 0.69734(18) 0.14945(10) 0.93602(8) 0.0174(3) Uani d . 1.000 . .
    C C7 0.65363(18) 0.00576(10) 0.88708(8) 0.0179(3) Uani d . 1.000 . .
    C C8 0.38731(19) -0.16263(10) 0.73392(8) 0.0195(3) Uani d . 1.000 . .
    C C9 0.5140(2) -0.22001(12) 0.66212(11) 0.0326(4) Uani d . 1.000 . .
    C C10 0.4452(2) -0.34902(13) 0.59739(12) 0.0386(4) Uani d . 1.000 . .
    C C11 0.2505(2) -0.42071(11) 0.60400(10) 0.0279(3) Uani d . 1.000 . .
    C C12 0.1241(2) -0.36303(11) 0.67556(9) 0.0262(3) Uani d . 1.000 . .
    C C13 0.1920(2) -0.23334(11) 0.74107(9) 0.0241(3) Uani d . 1.000 . .
    C C14 0.11531(19) 0.07087(11) 0.79771(9) 0.0235(3) Uani d . 1.000 . .
    C C15 0.97223(19) 0.33611(10) 1.07830(8) 0.0189(3) Uani d . 1.000 . .
    C C16 1.2078(2) 0.37409(11) 1.13371(9) 0.0229(3) Uani d . 1.000 . .
    C C17 1.2957(2) 0.50213(12) 1.19811(10) 0.0258(3) Uani d . 1.000 . .
    C C18 1.1522(2) 0.59446(11) 1.20871(10) 0.0263(3) Uani d . 1.000 . .
    C C19 0.9195(2) 0.55647(11) 1.15397(10) 0.0273(3) Uani d . 1.000 . .
    C C20 0.8280(2) 0.42848(11) 1.08897(9) 0.0233(3) Uani d . 1.000 . .
    H H1A -0.08820 0.14030 0.51190 0.0520 Uiso c RU 1.000 . .
    H H1B 0.04340 0.22560 0.46360 0.0520 Uiso c RU 1.000 . .
    H H1C 0.02220 0.28840 0.58200 0.0520 Uiso c RU 1.000 . .
    H H2A 0.28960 0.09150 0.50930 0.0390 Uiso c RU 1.000 . .
    H H2B 0.40280 0.24060 0.57730 0.0390 Uiso c RU 1.000 . .
    H H2N 0.981(3) 0.1504(14) 1.0297(11) 0.025(3) Uiso d . 1.000 . .
    H H5 0.51940 0.27930 0.90030 0.0220 Uiso c RU 1.000 . .
    H H9 0.64740 -0.17100 0.65730 0.0390 Uiso c RU 1.000 . .
    H H10 0.53200 -0.38860 0.54820 0.0460 Uiso c RU 1.000 . .
    H H11 0.20380 -0.50930 0.55940 0.0340 Uiso c RU 1.000 . .
    H H12 -0.00960 -0.41220 0.68000 0.0310 Uiso c RU 1.000 . .
    H H13 0.10520 -0.19370 0.79020 0.0290 Uiso c RU 1.000 . .
    H H14A 0.01820 0.00030 0.73480 0.0350 Uiso c RU 1.000 . .
    H H14B 0.06470 0.15210 0.80210 0.0350 Uiso c RU 1.000 . .
    H H14C 0.09850 0.05490 0.85970 0.0350 Uiso c RU 1.000 . .
    H H16 1.30760 0.31200 1.12720 0.0270 Uiso c RU 1.000 . .
    H H17 1.45580 0.52720 1.23550 0.0310 Uiso c RU 1.000 . .
    H H18 1.21320 0.68220 1.25280 0.0320 Uiso c RU 1.000 . .
    H H19 0.82040 0.61890 1.16090 0.0330 Uiso c RU 1.000 . .
    H H20 0.66770 0.40400 1.05190 0.0280 Uiso c RU 1.000 . .
loop_
    _atom_site_aniso_label
    _atom_site_aniso_U_11
    _atom_site_aniso_U_22
    _atom_site_aniso_U_33
    _atom_site_aniso_U_12
    _atom_site_aniso_U_13
    _atom_site_aniso_U_23
    O1 0.0344(5) 0.0343(5) 0.0224(4) 0.0158(4) 0.0085(4) 0.0168(4)
    O2 0.0282(4) 0.0362(5) 0.0246(4) 0.0117(4) 0.0100(3) 0.0131(4)
    O3 0.0252(4) 0.0189(4) 0.0263(4) 0.0053(3) -0.0017(3) 0.0091(3)
    N1 0.0187(4) 0.0161(4) 0.0194(4) 0.0038(3) 0.0006(4) 0.0064(4)
    N2 0.0209(5) 0.0171(4) 0.0189(5) 0.0058(4) 0.0009(4) 0.0057(4)
    C1 0.0423(8) 0.0358(7) 0.0282(6) 0.0081(6) 0.0000(6) 0.0190(6)
    C2 0.0427(7) 0.0380(7) 0.0222(6) 0.0129(6) 0.0085(5) 0.0176(5)
    C3 0.0206(5) 0.0180(5) 0.0183(5) 0.0022(4) 0.0009(4) 0.0053(4)
    C4 0.0191(5) 0.0172(5) 0.0192(5) 0.0051(4) 0.0031(4) 0.0074(4)
    C5 0.0210(5) 0.0162(5) 0.0178(5) 0.0041(4) 0.0048(4) 0.0057(4)
    C6 0.0188(5) 0.0170(5) 0.0165(5) 0.0036(4) 0.0059(4) 0.0057(4)
    C7 0.0177(5) 0.0184(5) 0.0178(5) 0.0038(4) 0.0048(4) 0.0069(4)
    C8 0.0199(5) 0.0171(5) 0.0191(5) 0.0033(4) -0.0004(4) 0.0069(4)
    C9 0.0248(6) 0.0221(6) 0.0442(8) 0.0011(5) 0.0142(5) 0.0034(5)
    C10 0.0354(7) 0.0237(6) 0.0481(8) 0.0039(5) 0.0205(6) -0.0003(6)
    C11 0.0303(6) 0.0177(5) 0.0285(6) 0.0010(5) 0.0018(5) 0.0043(5)
    C12 0.0291(6) 0.0229(6) 0.0245(6) -0.0031(5) 0.0035(5) 0.0104(5)
    C13 0.0298(6) 0.0232(6) 0.0197(5) 0.0022(5) 0.0065(5) 0.0092(5)
    C14 0.0189(5) 0.0255(6) 0.0277(6) 0.0056(4) 0.0056(4) 0.0121(5)
    C15 0.0225(5) 0.0175(5) 0.0166(5) 0.0032(4) 0.0052(4) 0.0066(4)
    C16 0.0217(5) 0.0221(6) 0.0242(6) 0.0055(4) 0.0051(4) 0.0081(5)
    C17 0.0211(5) 0.0247(6) 0.0275(6) -0.0004(4) 0.0036(5) 0.0080(5)
    C18 0.0302(6) 0.0174(5) 0.0271(6) -0.0003(5) 0.0055(5) 0.0059(5)
    C19 0.0302(6) 0.0191(6) 0.0306(6) 0.0077(5) 0.0056(5) 0.0076(5)
    C20 0.0219(5) 0.0207(6) 0.0238(6) 0.0048(4) 0.0024(4) 0.0063(5)
_geom_special_details
;
Bond distances, angles <i>etc</i>. have been calculated using the rounded
fractional coordinates. All su's are estimated from the variances of the
(full) variance-covariance matrix. The cell e.s.d.'s are taken into account in
the estimation of distances, angles and torsion angles
;
loop_
    _geom_bond_atom_site_label_1
    _geom_bond_atom_site_label_2
    _geom_bond_site_symmetry_1
    _geom_bond_site_symmetry_2
    _geom_bond_distance
    _geom_bond_publ_flag
    O1 C2 . . 1.4601(16) no
    O1 C3 . . 1.3317(15) no
    O2 C3 . . 1.2025(15) no
    O3 C7 . . 1.2237(14) no
    N1 C4 . . 1.4639(16) no
    N1 C7 . . 1.3530(14) no
    N1 C8 . . 1.4296(15) no
    N2 C6 . . 1.3638(14) no
    N2 C15 . . 1.3985(16) no
    N2 H2N . . 0.898(17) no
    C1 C2 . . 1.4991(19) no
    C3 C4 . . 1.5434(15) no
    C4 C5 . . 1.5130(16) no
    C4 C14 . . 1.5274(16) no
    C5 C6 . . 1.3418(16) no
    C6 C7 . . 1.4938(17) no
    C8 C9 . . 1.3851(17) no
    C8 C13 . . 1.3848(17) no
    C9 C10 . . 1.383(2) no
    C10 C11 . . 1.3845(19) no
    C11 C12 . . 1.3825(17) no
    C12 C13 . . 1.3912(18) no
    C15 C20 . . 1.3953(17) no
    C15 C16 . . 1.3994(16) no
    C16 C17 . . 1.3857(19) no
    C17 C18 . . 1.3920(19) no
    C18 C19 . . 1.3825(18) no
    C19 C20 . . 1.3904(18) no
    C1 H1A . . 0.9800 no
    C1 H1B . . 0.9800 no
    C1 H1C . . 0.9800 no
    C2 H2A . . 0.9900 no
    C2 H2B . . 0.9900 no
    C5 H5 . . 0.9500 no
    C9 H9 . . 0.9500 no
    C10 H10 . . 0.9500 no
    C11 H11 . . 0.9500 no
    C12 H12 . . 0.9500 no
    C13 H13 . . 0.9500 no
    C14 H14A . . 0.9800 no
    C14 H14B . . 0.9800 no
    C14 H14C . . 0.9800 no
    C16 H16 . . 0.9500 no
    C17 H17 . . 0.9500 no
    C18 H18 . . 0.9500 no
    C19 H19 . . 0.9500 no
    C20 H20 . . 0.9500 no
loop_
    _geom_angle_atom_site_label_1
    _geom_angle_atom_site_label_2
    _geom_angle_atom_site_label_3
    _geom_angle_site_symmetry_1
    _geom_angle_site_symmetry_2
    _geom_angle_site_symmetry_3
    _geom_angle
    _geom_angle_publ_flag
    C2 O1 C3 . . . 116.61(9) no
    C4 N1 C7 . . . 112.22(10) no
    C4 N1 C8 . . . 125.67(9) no
    C7 N1 C8 . . . 122.05(10) no
    C6 N2 C15 . . . 127.95(10) no
    C15 N2 H2N . . . 116.7(10) no
    C6 N2 H2N . . . 114.9(10) no
    O1 C2 C1 . . . 106.07(10) no
    O1 C3 O2 . . . 124.92(11) no
    O2 C3 C4 . . . 125.00(11) no
    O1 C3 C4 . . . 110.04(9) no
    N1 C4 C14 . . . 111.56(10) no
    C3 C4 C5 . . . 107.20(9) no
    N1 C4 C5 . . . 102.09(9) no
    C5 C4 C14 . . . 113.07(9) no
    C3 C4 C14 . . . 112.87(9) no
    N1 C4 C3 . . . 109.43(9) no
    C4 C5 C6 . . . 110.17(10) no
    C5 C6 C7 . . . 108.54(9) no
    N2 C6 C5 . . . 135.95(11) no
    N2 C6 C7 . . . 115.49(10) no
    O3 C7 N1 . . . 126.32(11) no
    O3 C7 C6 . . . 126.75(10) no
    N1 C7 C6 . . . 106.93(10) no
    N1 C8 C9 . . . 118.96(11) no
    C9 C8 C13 . . . 120.50(11) no
    N1 C8 C13 . . . 120.48(10) no
    C8 C9 C10 . . . 119.68(12) no
    C9 C10 C11 . . . 120.31(12) no
    C10 C11 C12 . . . 119.85(13) no
    C11 C12 C13 . . . 120.27(12) no
    C8 C13 C12 . . . 119.38(11) no
    N2 C15 C16 . . . 117.97(11) no
    C16 C15 C20 . . . 119.22(11) no
    N2 C15 C20 . . . 122.73(10) no
    C15 C16 C17 . . . 120.08(12) no
    C16 C17 C18 . . . 120.79(11) no
    C17 C18 C19 . . . 118.93(12) no
    C18 C19 C20 . . . 121.14(12) no
    C15 C20 C19 . . . 119.84(11) no
    C2 C1 H1A . . . 110.00 no
    C2 C1 H1B . . . 109.00 no
    C2 C1 H1C . . . 109.00 no
    H1A C1 H1B . . . 109.00 no
    H1A C1 H1C . . . 109.00 no
    H1B C1 H1C . . . 109.00 no
    O1 C2 H2A . . . 111.00 no
    O1 C2 H2B . . . 111.00 no
    C1 C2 H2A . . . 110.00 no
    C1 C2 H2B . . . 111.00 no
    H2A C2 H2B . . . 109.00 no
    C4 C5 H5 . . . 125.00 no
    C6 C5 H5 . . . 125.00 no
    C8 C9 H9 . . . 120.00 no
    C10 C9 H9 . . . 120.00 no
    C9 C10 H10 . . . 120.00 no
    C11 C10 H10 . . . 120.00 no
    C10 C11 H11 . . . 120.00 no
    C12 C11 H11 . . . 120.00 no
    C11 C12 H12 . . . 120.00 no
    C13 C12 H12 . . . 120.00 no
    C8 C13 H13 . . . 120.00 no
    C12 C13 H13 . . . 120.00 no
    C4 C14 H14A . . . 109.00 no
    C4 C14 H14B . . . 109.00 no
    C4 C14 H14C . . . 109.00 no
    H14A C14 H14B . . . 110.00 no
    H14A C14 H14C . . . 109.00 no
    H14B C14 H14C . . . 109.00 no
    C15 C16 H16 . . . 120.00 no
    C17 C16 H16 . . . 120.00 no
    C16 C17 H17 . . . 120.00 no
    C18 C17 H17 . . . 120.00 no
    C17 C18 H18 . . . 121.00 no
    C19 C18 H18 . . . 121.00 no
    C18 C19 H19 . . . 119.00 no
    C20 C19 H19 . . . 119.00 no
    C15 C20 H20 . . . 120.00 no
    C19 C20 H20 . . . 120.00 no
loop_
    _geom_torsion_atom_site_label_1
    _geom_torsion_atom_site_label_2
    _geom_torsion_atom_site_label_3
    _geom_torsion_atom_site_label_4
    _geom_torsion_site_symmetry_1
    _geom_torsion_site_symmetry_2
    _geom_torsion_site_symmetry_3
    _geom_torsion_site_symmetry_4
    _geom_torsion
    _geom_torsion_publ_flag
    C3 O1 C2 C1 . . . . 163.94(11) no
    C2 O1 C3 O2 . . . . 2.26(18) no
    C2 O1 C3 C4 . . . . -179.93(10) no
    C7 N1 C8 C13 . . . . 101.78(13) no
    C7 N1 C4 C5 . . . . 0.49(12) no
    C8 N1 C4 C5 . . . . -176.44(10) no
    C7 N1 C4 C14 . . . . -120.55(10) no
    C8 N1 C4 C14 . . . . 62.53(13) no
    C4 N1 C8 C9 . . . . 101.29(14) no
    C7 N1 C4 C3 . . . . 113.83(10) no
    C8 N1 C4 C3 . . . . -63.10(13) no
    C4 N1 C7 C6 . . . . -1.65(12) no
    C4 N1 C7 O3 . . . . 178.36(11) no
    C8 N1 C7 O3 . . . . -4.58(18) no
    C4 N1 C8 C13 . . . . -81.57(14) no
    C8 N1 C7 C6 . . . . 175.41(9) no
    C7 N1 C8 C9 . . . . -75.36(15) no
    C15 N2 C6 C7 . . . . 179.61(10) no
    C6 N2 C15 C16 . . . . -158.37(11) no
    C15 N2 C6 C5 . . . . 1.5(2) no
    C6 N2 C15 C20 . . . . 25.02(18) no
    O1 C3 C4 C5 . . . . -93.17(11) no
    O1 C3 C4 N1 . . . . 156.85(9) no
    O2 C3 C4 C14 . . . . -150.20(12) no
    O1 C3 C4 C14 . . . . 31.99(13) no
    O2 C3 C4 C5 . . . . 84.64(14) no
    O2 C3 C4 N1 . . . . -25.34(16) no
    C3 C4 C5 C6 . . . . -113.96(11) no
    C14 C4 C5 C6 . . . . 121.00(11) no
    N1 C4 C5 C6 . . . . 1.02(12) no
    C4 C5 C6 N2 . . . . 176.18(12) no
    C4 C5 C6 C7 . . . . -2.01(13) no
    C5 C6 C7 O3 . . . . -177.72(11) no
    N2 C6 C7 N1 . . . . -176.31(9) no
    C5 C6 C7 N1 . . . . 2.30(12) no
    N2 C6 C7 O3 . . . . 3.68(17) no
    N1 C8 C9 C10 . . . . 176.91(12) no
    C9 C8 C13 C12 . . . . 0.19(18) no
    C13 C8 C9 C10 . . . . -0.23(19) no
    N1 C8 C13 C12 . . . . -176.91(11) no
    C8 C9 C10 C11 . . . . 0.1(2) no
    C9 C10 C11 C12 . . . . 0.1(2) no
    C10 C11 C12 C13 . . . . -0.12(19) no
    C11 C12 C13 C8 . . . . -0.02(19) no
    N2 C15 C16 C17 . . . . -176.86(11) no
    C20 C15 C16 C17 . . . . -0.13(18) no
    N2 C15 C20 C19 . . . . 176.70(11) no
    C16 C15 C20 C19 . . . . 0.13(17) no
    C15 C16 C17 C18 . . . . 0.00(19) no
    C16 C17 C18 C19 . . . . 0.1(2) no
    C17 C18 C19 C20 . . . . -0.1(2) no
    C18 C19 C20 C15 . . . . 0.00(19) no
loop_
    _geom_hbond_atom_site_label_D
    _geom_hbond_atom_site_label_H
    _geom_hbond_atom_site_label_A
    _geom_hbond_site_symmetry_A
    _geom_hbond_distance_DH
    _geom_hbond_distance_HA
    _geom_hbond_distance_DA
    _geom_hbond_angle_DHA
    _geom_hbond_publ_flag
    N2 H2N O3 . 0.898(17) 2.443(16) 2.8247(14) 105.9(12) yes
    N2 H2N O3 2_757 0.898(17) 2.033(17) 2.9135(14) 166.3(14) yes
    C1 H1B Cg2 2_556 0.98 2.91 3.6177(15) 130 yes
    C12 H12 Cg3 2_657 0.95 2.84 3.4865(14) 126 yes
_iucr_refine_instructions_details
;
TITL M-130 in P-1
CELL  1.54178   5.9071  11.3474  14.1716  111.467  101.113   95.328
ZERR     2.00   0.0006   0.0012   0.0014    0.002    0.003    0.003
LATT   1
SFAC  C    H    N    O
UNIT  40   40   4    6
MERG   2
FMAP   2
PLAN    5
SIZE     0.21   0.29   0.34
ACTA
BOND
BOND   $H
CONF
LIST   4
L.S.  13
TEMP -173.150
WGHT    0.048700    0.310800
FVAR       0.24774
C1    1    0.041973    0.209846    0.527054    11.00000    0.04229    0.03584 =
         0.02823    0.01897   -0.00004    0.00810
AFIX 137
H1A   2   -0.088187    0.140265    0.511934    11.00000   -1.50000
H1B   2    0.043423    0.225569    0.463610    11.00000   -1.50000
H1C   2    0.022221    0.288367    0.582004    11.00000   -1.50000
AFIX   0
C2    1    0.269069    0.172120    0.563177    11.00000    0.04274    0.03801 =
         0.02218    0.01756    0.00852    0.01293
AFIX  23
H2A   2    0.289636    0.091461    0.509320    11.00000   -1.20000
H2B   2    0.402846    0.240631    0.577279    11.00000   -1.20000
AFIX   0
C3    1    0.410159    0.090010    0.691103    11.00000    0.02060    0.01798 =
         0.01828    0.00532    0.00093    0.00220
C4    1    0.371873    0.079043    0.792488    11.00000    0.01914    0.01724 =
         0.01923    0.00743    0.00312    0.00505
C5    1    0.532857    0.191569    0.883199    11.00000    0.02104    0.01622 =
         0.01778    0.00567    0.00484    0.00408
AFIX  43
H5    2    0.519433    0.279343    0.900285    11.00000   -1.20000
AFIX   0
C6    1    0.697335    0.149451    0.936023    11.00000    0.01876    0.01704 =
         0.01645    0.00572    0.00586    0.00357
C7    1    0.653631    0.005760    0.887082    11.00000    0.01765    0.01839 =
         0.01775    0.00687    0.00476    0.00377
C8    1    0.387310   -0.162634    0.733920    11.00000    0.01986    0.01710 =
         0.01912    0.00688   -0.00036    0.00327
C9    1    0.513958   -0.220013    0.662115    11.00000    0.02481    0.02207 =
         0.04420    0.00336    0.01423    0.00111
AFIX  43
H9    2    0.647434   -0.170972    0.657346    11.00000   -1.20000
AFIX   0
C10   1    0.445239   -0.349016    0.597393    11.00000    0.03537    0.02366 =
         0.04812   -0.00032    0.02048    0.00387
AFIX  43
H10   2    0.532030   -0.388635    0.548181    11.00000   -1.20000
AFIX   0
C11   1    0.250466   -0.420705    0.604000    11.00000    0.03031    0.01768 =
         0.02852    0.00431    0.00179    0.00099
AFIX  43
H11   2    0.203786   -0.509320    0.559448    11.00000   -1.20000
AFIX   0
C12   1    0.124141   -0.363026    0.675565    11.00000    0.02912    0.02287 =
         0.02453    0.01044    0.00350   -0.00311
AFIX  43
H12   2   -0.009614   -0.412159    0.680039    11.00000   -1.20000
AFIX   0
C13   1    0.192011   -0.233338    0.741070    11.00000    0.02984    0.02322 =
         0.01968    0.00923    0.00654    0.00220
AFIX  43
H13   2    0.105191   -0.193652    0.790249    11.00000   -1.20000
AFIX   0
C14   1    0.115311    0.070866    0.797714    11.00000    0.01892    0.02555 =
         0.02771    0.01207    0.00564    0.00560
AFIX 137
H14A  2    0.018203    0.000325    0.734765    11.00000   -1.50000
H14B  2    0.064665    0.152131    0.802062    11.00000   -1.50000
H14C  2    0.098457    0.054895    0.859667    11.00000   -1.50000
AFIX   0
C15   1    0.972232    0.336112    1.078297    11.00000    0.02254    0.01747 =
         0.01664    0.00656    0.00518    0.00321
C16   1    1.207839    0.374091    1.133706    11.00000    0.02170    0.02213 =
         0.02417    0.00812    0.00515    0.00546
AFIX  43
H16   2    1.307616    0.312016    1.127153    11.00000   -1.20000
AFIX   0
C17   1    1.295735    0.502126    1.198110    11.00000    0.02111    0.02470 =
         0.02753    0.00798    0.00357   -0.00036
AFIX  43
H17   2    1.455837    0.527191    1.235478    11.00000   -1.20000
AFIX   0
C18   1    1.152233    0.594459    1.208706    11.00000    0.03021    0.01743 =
         0.02712    0.00590    0.00547   -0.00028
AFIX  43
H18   2    1.213228    0.682168    1.252842    11.00000   -1.20000
AFIX   0
C19   1    0.919517    0.556468    1.153968    11.00000    0.03018    0.01912 =
         0.03057    0.00758    0.00557    0.00766
AFIX  43
H19   2    0.820405    0.618895    1.160886    11.00000   -1.20000
AFIX   0
C20   1    0.828042    0.428477    1.088972    11.00000    0.02190    0.02073 =
         0.02379    0.00633    0.00237    0.00481
AFIX  43
H20   2    0.667719    0.403974    1.051914    11.00000   -1.20000
AFIX   0
N1    3    0.467520   -0.030885    0.803777    11.00000    0.01872    0.01608 =
         0.01942    0.00636    0.00064    0.00378
N2    3    0.888791    0.204956    1.018436    11.00000    0.02093    0.01712 =
         0.01893    0.00567    0.00093    0.00579
O1    4    0.255462    0.153855    0.658844    11.00000    0.03444    0.03433 =
         0.02244    0.01683    0.00852    0.01579
O2    4    0.562107    0.050342    0.649181    11.00000    0.02822    0.03620 =
         0.02461    0.01312    0.01001    0.01169
O3    4    0.764493   -0.065615    0.916415    11.00000    0.02518    0.01887 =
         0.02629    0.00909   -0.00174    0.00527
H2N   2    0.980703    0.150355    1.029659    11.00000    0.02480
HKLF 4
REM  M-130 in P-1
REM R1 =  0.0368 for    3156 Fo > 4sig(Fo)  and  0.0386 for all    3367 data
REM    232 parameters refined using      0 restraints
END
WGHT      0.0488      0.3104
REM Highest difference peak  0.318,  deepest hole -0.167,  1-sigma level  0.042
Q1    1   0.3893  0.0783  0.7426  11.00000  0.05    0.32
Q2    1   0.6791  0.0814  0.9146  11.00000  0.05    0.31
Q3    1   0.4476  0.1386  0.8396  11.00000  0.05    0.27
Q4    1   0.2506  0.0799  0.7955  11.00000  0.05    0.27
Q5    1   0.4185  0.0196  0.7961  11.00000  0.05    0.25
;
