# Supplementary material for: Ethyl 4-anilino-2-methyl-5-oxo-1-phenyl-2,5-di­hydro-1H-pyrrole-2-carboxyl­ate
Source: Acta Crystallogr Sect E Struct Rep Online. 2013 Nov 9;69(Pt 12):o1757–8. doi: 10.1107/S1600536813030390 (PMC3885035; doi:10.1107/S1600536813030390)
Supplement: Supplementary file 2 [file e-69-o1757-Isup2.hkl]

#
# h,k,l, Fc-squared, Fo-squared, sigma(Fo-squared), status flag
#
data_I
_shelx_title ' M-130 in P-1'
_shelx_refln_list_code          4
_shelx_F_calc_maximum      120.94
_exptl_crystal_F_000       356.00
_reflns_d_resolution_high  0.8079

loop_
 _space_group_symop_operation_xyz
 'x, y, z'
 '-x, -y, -z'

_cell_length_a     5.9071
_cell_length_b    11.3474
_cell_length_c    14.1716
_cell_angle_alpha 111.467
_cell_angle_beta  101.113
_cell_angle_gamma  95.328

_shelx_F_squared_multiplier     1.000

loop_
 _refln_index_h
 _refln_index_k
 _refln_index_l
 _refln_F_squared_calc
 _refln_F_squared_meas
 _refln_F_squared_sigma
 _refln_observed_status
   1   0   0        223.96        215.92         3.64 o
   2   0   0         18.00         16.28         0.41 o
   3   0   0        280.66        321.16         6.10 o
   4   0   0         44.66         44.19         1.37 o
   5   0   0          8.78          8.76         0.55 o
   6   0   0         13.71         19.43         0.65 o
   7   0   0          1.80          1.23         0.19 o
  -7   1   0         52.12         53.63         1.18 o
  -6   1   0          2.03          1.87         0.37 o
  -5   1   0         42.70         45.75         1.03 o
  -4   1   0         59.32         53.24         1.76 o
  -3   1   0        130.37        125.07         2.67 o
  -2   1   0         24.93         30.53         0.83 o
  -1   1   0       4208.56       4352.91        85.26 o
   0   1   0       1891.60       2029.17        47.94 o
   1   1   0       2278.04       2348.99        49.03 o
   2   1   0        434.02        446.68         8.48 o
   3   1   0        689.27        743.57        14.35 o
   4   1   0         77.80         73.96         1.33 o
   5   1   0         28.70         25.26         0.75 o
   6   1   0        120.25        125.28         2.45 o
  -7   2   0         22.34         21.74         0.52 o
  -6   2   0          1.32          1.02         0.29 o
  -5   2   0         13.70         15.34         0.60 o
  -4   2   0         47.96         52.15         1.40 o
  -3   2   0         66.10         57.53         1.74 o
  -2   2   0          3.52          1.38         0.19 o
  -1   2   0        568.13        563.45        15.73 o
   0   2   0        225.21        219.59         4.74 o
   1   2   0       3436.40       3567.87        63.75 o
   2   2   0        593.95        639.34        13.62 o
   3   2   0         93.15         83.47         2.30 o
   4   2   0         24.02         19.79         0.94 o
   5   2   0          1.69          1.17         0.32 o
   6   2   0          7.22          9.80         0.51 o
  -7   3   0        135.84        158.30         3.83 o
  -6   3   0        144.98        146.14         2.79 o
  -5   3   0         79.20         76.36         1.53 o
  -4   3   0          1.90          4.68         0.58 o
  -3   3   0        167.65        168.38         4.00 o
  -2   3   0       1030.64       1114.16        27.92 o
  -1   3   0        137.52        142.18         3.79 o
   0   3   0        410.39        389.88         9.26 o
   1   3   0        265.63        259.92         5.73 o
   2   3   0        123.28        124.45         2.82 o
   3   3   0         52.02         50.07         1.37 o
   4   3   0         31.14         27.23         0.79 o
   5   3   0         83.06         84.26         1.55 o
   6   3   0          8.95          9.75         0.48 o
  -7   4   0        133.78        142.09         4.19 o
  -6   4   0         65.07         74.17         1.62 o
  -5   4   0        521.52        499.46         7.01 o
  -4   4   0         15.92         12.85         0.62 o
  -3   4   0         39.53         37.68         1.14 o
  -2   4   0        821.98        850.96        17.56 o
  -1   4   0        321.34        353.25         7.14 o
   0   4   0        366.14        377.13         9.85 o
   1   4   0       1300.71       1486.89        36.71 o
   2   4   0         70.32         72.18         1.92 o
   3   4   0         14.97          7.60         1.09 o
   4   4   0         79.40         77.02         1.46 o
   5   4   0         23.26         24.48         0.77 o
   6   4   0         15.01         14.83         0.48 o
  -6   5   0         59.21         61.20         1.28 o
  -5   5   0         67.14         62.72         1.15 o
  -4   5   0        277.20        249.97         3.42 o
  -3   5   0          6.68          5.82         0.59 o
  -2   5   0         52.40         44.57         1.10 o
  -1   5   0         20.64         21.05         0.71 o
   0   5   0       1357.07       1525.26        53.88 o
   1   5   0         40.34         32.78         1.07 o
   2   5   0         13.10         17.25         0.61 o
   3   5   0        932.32        906.99        12.38 o
   4   5   0         78.68         74.58         1.13 o
   5   5   0          4.08          3.68         0.60 o
   6   5   0         23.71         25.27         0.96 o
  -6   6   0        154.36        170.46         2.76 o
  -5   6   0        137.58        135.82         2.04 o
  -4   6   0        246.41        223.61         3.07 o
  -3   6   0          1.72          1.45         0.61 o
  -2   6   0         11.56         19.77         1.08 o
  -1   6   0        175.43        176.42         4.80 o
   0   6   0          5.38          8.96         0.74 o
   1   6   0         43.30         40.31         1.76 o
   2   6   0         16.97         15.44         0.77 o
   3   6   0        936.45        951.98        16.01 o
   4   6   0          2.50          2.55         0.29 o
   5   6   0         31.34         32.30         0.59 o
  -6   7   0         20.64         15.72         0.45 o
  -5   7   0         32.46         30.57         0.68 o
  -4   7   0        105.75        117.06         2.59 o
  -3   7   0         44.51         36.38         0.83 o
  -2   7   0          3.67          6.68         0.74 o
  -1   7   0          5.32          4.00         0.98 o
   0   7   0        419.29        433.11        15.60 o
   1   7   0          0.18          0.76         0.39 o
   2   7   0        708.32        698.22        10.32 o
   3   7   0        491.09        505.61         6.46 o
   4   7   0         28.94         26.47         0.87 o
   5   7   0         17.88         19.02         0.52 o
  -6   8   0         47.77         46.91         1.30 o
  -5   8   0         11.64         10.01         0.49 o
  -4   8   0         16.83         11.28         0.53 o
  -3   8   0         25.97         29.19         0.72 o
  -2   8   0         19.68         22.21         0.63 o
  -1   8   0         87.24         82.26         1.20 o
   0   8   0        270.86        266.50         3.38 o
   1   8   0         26.45         23.55         0.70 o
   2   8   0        263.09        234.20         3.57 o
   3   8   0         98.18         96.85         1.67 o
   4   8   0         12.69         11.22         0.37 o
  -5   9   0          0.49          0.33         0.21 o
  -4   9   0         30.34         27.39         0.91 o
  -3   9   0        107.70        100.96         1.59 o
  -2   9   0        736.79        686.84        10.73 o
  -1   9   0         27.65         30.26         0.67 o
   0   9   0         21.08         27.08         0.63 o
   1   9   0        117.39        107.22         1.73 o
   2   9   0          8.04          9.33         0.62 o
   3   9   0         55.51         56.07         1.04 o
   4   9   0          0.61          1.48         0.17 o
  -5  10   0         13.39         13.86         0.51 o
  -4  10   0          0.09          0.16         0.39 o
  -3  10   0         57.30         64.57         1.28 o
  -2  10   0          2.33          2.48         0.26 o
  -1  10   0        319.90        319.67         4.23 o
   0  10   0         24.33         20.35         0.68 o
   1  10   0        233.88        222.23         3.89 o
   2  10   0         10.82         13.71         0.86 o
   3  10   0         16.23         23.56         0.47 o
  -4  11   0        130.38        137.42         2.37 o
  -3  11   0          5.95          7.19         0.50 o
  -2  11   0          0.32          0.08         0.21 o
  -1  11   0         21.94         24.80         0.60 o
   0  11   0          2.48          0.72         0.27 o
   1  11   0          0.10          0.43         0.21 o
   2  11   0         29.71         37.47         1.04 o
  -3  12   0         91.89        105.37         1.66 o
  -2  12   0        108.06        121.72         1.91 o
  -1  12   0         37.05         35.92         0.76 o
   0  12   0         81.33         87.71         1.46 o
   1  12   0          0.01         -0.15         0.15 o
  -1  13   0         12.32         14.63         0.53 o
   0 -13   1          2.57          3.15         0.30 o
   1 -13   1          6.04          8.95         0.38 o
   2 -13   1          2.06          2.34         0.39 o
  -2 -12   1         33.84         35.76         0.82 o
  -1 -12   1          0.13          0.36         0.18 o
   0 -12   1         10.87         17.73         0.54 o
   1 -12   1         36.48         30.47         0.71 o
   2 -12   1          6.29          5.82         0.31 o
   3 -12   1         21.73         21.75         0.47 o
   4 -12   1         15.32         13.47         0.41 o
  -3 -11   1         12.87         11.61         0.51 o
  -2 -11   1         27.14         30.91         0.70 o
  -1 -11   1         14.81         13.29         0.81 o
   0 -11   1          7.67         12.38         0.51 o
   1 -11   1          1.60          0.71         0.26 o
   2 -11   1          1.40          0.54         0.20 o
   3 -11   1          4.49          4.44         0.73 o
   4 -11   1         10.39         10.96         0.38 o
  -3 -10   1          4.89          3.56         0.24 o
  -2 -10   1        180.53        167.75         2.71 o
  -1 -10   1          1.33          0.27         0.28 o
   0 -10   1        168.87        166.48         2.51 o
   1 -10   1        696.63        700.56         9.09 o
   2 -10   1         16.13         19.26         0.54 o
   3 -10   1        176.85        184.90         3.24 o
   4 -10   1          2.57          2.56         0.27 o
   5 -10   1          2.60          2.25         0.17 o
  -4  -9   1         10.43          9.95         0.32 o
  -3  -9   1        104.97        110.03         3.53 o
  -2  -9   1          1.32          0.32         0.29 o
  -1  -9   1         23.18         23.89         0.83 o
   0  -9   1        196.25        201.19         2.91 o
   1  -9   1         21.77         22.33         0.59 o
   2  -9   1        583.20        565.97         7.90 o
   3  -9   1         34.57         38.36         0.79 o
   4  -9   1        449.73        479.50         7.94 o
   5  -9   1         23.54         21.15         0.54 o
   6  -9   1          0.55          0.16         0.24 o
  -5  -8   1          2.08          1.80         0.19 o
  -4  -8   1          9.60          9.89         0.54 o
  -3  -8   1         70.79         68.79         1.06 o
  -2  -8   1         15.85         15.82         0.64 o
  -1  -8   1          1.97          3.63         0.61 o
   0  -8   1         99.09         87.39         1.63 o
   1  -8   1        859.21        809.62         9.83 o
   2  -8   1         56.42         54.92         1.01 o
   3  -8   1        444.71        428.05         6.15 o
   4  -8   1        160.11        175.74         2.88 o
   5  -8   1        157.77        153.78         2.60 o
   6  -8   1          0.84          0.89         0.15 o
  -5  -7   1         32.65         36.90         0.77 o
  -4  -7   1         37.72         36.84         0.76 o
  -3  -7   1        114.86        110.12         1.69 o
  -2  -7   1        474.84        459.39         6.61 o
  -1  -7   1         68.34         61.43         4.07 o
   0  -7   1          2.85          2.61         0.54 o
   1  -7   1        233.03        264.07        18.49 o
   2  -7   1        202.54        210.11         4.88 o
   3  -7   1         14.80         12.21         0.57 o
   4  -7   1        362.44        318.79         5.56 o
   5  -7   1        159.53        168.42         2.98 o
   6  -7   1         70.37         76.07         1.36 o
  -5  -6   1         59.99         69.09         1.40 o
  -4  -6   1        292.41        299.91         3.94 o
  -3  -6   1        149.91        147.81         2.32 o
  -2  -6   1         68.45         69.50         2.30 o
  -1  -6   1         15.40         14.66         0.71 o
   0  -6   1        310.53        351.40        12.61 o
   1  -6   1          8.05         10.25         0.40 o
   2  -6   1         48.59         65.74         1.78 o
   3  -6   1        116.25        115.90         2.63 o
   4  -6   1         17.27         12.00         0.57 o
   5  -6   1          6.10          6.12         0.37 o
   6  -6   1         19.53         20.11         0.64 o
  -6  -5   1         63.23         70.39         1.42 o
  -5  -5   1        178.00        188.21         3.26 o
  -4  -5   1         17.23         17.15         0.64 o
  -3  -5   1         46.21         44.32         1.12 o
  -2  -5   1        218.73        193.62         4.85 o
  -1  -5   1        527.79        546.52        13.55 o
   0  -5   1         58.06         58.26         1.52 o
   1  -5   1        214.09        208.30         3.99 o
   2  -5   1        355.88        349.44         8.00 o
   3  -5   1       1608.36       1798.66        35.90 o
   4  -5   1        450.47        442.19         5.83 o
   5  -5   1        103.51        101.30         1.54 o
   6  -5   1         12.74         13.41         0.48 o
  -6  -4   1          0.75          1.16         0.22 o
  -5  -4   1        132.63        135.61         2.61 o
  -4  -4   1        355.47        361.13         5.49 o
  -3  -4   1          8.62          6.24         0.49 o
  -2  -4   1        696.63        721.82        17.61 o
  -1  -4   1        270.44        273.68         6.41 o
   0  -4   1          2.12          3.04         0.37 o
   1  -4   1        398.48        439.91        10.79 o
   2  -4   1        241.99        271.10         6.29 o
   3  -4   1         83.62         80.11         1.83 o
   4  -4   1          0.05          0.86         0.55 o
   5  -4   1        116.41        117.68         1.75 o
   6  -4   1         50.03         49.26         1.33 o
   7  -4   1         30.13         30.46         1.09 o
  -6  -3   1        144.34        146.30         3.05 o
  -5  -3   1         14.28         15.04         0.64 o
  -4  -3   1        375.87        362.27         5.52 o
  -3  -3   1          3.75          2.12         0.41 o
  -2  -3   1        873.03        884.36        18.82 o
  -1  -3   1         93.93         98.47         2.08 o
   0  -3   1        388.54        346.37        12.32 o
   1  -3   1        277.62        288.72         6.72 o
   2  -3   1        178.47        171.27         3.98 o
   3  -3   1        684.91        663.27        16.28 o
   4  -3   1        810.04        739.87        15.11 o
   5  -3   1        362.54        358.54         5.96 o
   6  -3   1         69.24         70.96         1.44 o
   7  -3   1         13.75         13.27         0.44 o
  -5  -2   1         11.97         12.31         0.58 o
  -4  -2   1         41.94         36.86         0.96 o
  -3  -2   1        156.83        173.69         3.89 o
  -2  -2   1        175.45        177.43         3.47 o
  -1  -2   1       2912.79       3133.44        52.87 o
   0  -2   1        533.62        543.83        17.53 o
   1  -2   1       1459.95       1509.57        88.45 o
   2  -2   1         44.87         45.92         1.05 o
   3  -2   1        286.92        304.89         6.27 o
   4  -2   1         19.68         14.95         1.16 o
   5  -2   1         21.55         21.17         0.64 o
   6  -2   1         90.37        101.37         2.12 o
   7  -2   1         33.62         30.65         0.67 o
  -7  -1   1          0.09          0.20         0.13 o
  -6  -1   1          0.31          0.39         0.32 o
  -5  -1   1         37.56         30.15         0.81 o
  -4  -1   1        160.79        178.76         4.58 o
  -3  -1   1         17.46         16.72         0.57 o
  -2  -1   1         50.59         40.52         1.07 o
  -1  -1   1         35.09         34.28         0.55 o
   0  -1   1        143.99        133.17         3.25 o
   1  -1   1        197.60        173.78         3.60 o
   2  -1   1        206.49        228.80         4.33 o
   3  -1   1        130.08        131.48         3.25 o
   4  -1   1         83.70         94.81         2.34 o
   5  -1   1         39.70         34.80         0.95 o
   6  -1   1         35.78         38.33         1.07 o
   7  -1   1        131.06        142.54         5.95 o
  -7   0   1         24.11         25.06         0.74 o
  -6   0   1          9.21          9.07         0.51 o
  -5   0   1         18.02         22.84         0.74 o
  -4   0   1         64.98         58.69         2.08 o
  -3   0   1        504.34        542.27        10.20 o
  -2   0   1        834.10        855.04        18.38 o
  -1   0   1         53.33         39.66         0.72 o
   0   0   1        726.66        777.30        16.38 o
   1   0   1       3001.55       3002.70        53.24 o
   2   0   1          7.70          4.30         0.28 o
   3   0   1        252.96        276.87         5.46 o
   4   0   1         57.12         64.15         1.28 o
   5   0   1          7.99          9.68         0.59 o
   6   0   1        120.74        118.42         2.80 o
  -7   1   1          0.35          0.20         0.19 o
  -6   1   1          0.03          0.25         0.30 o
  -5   1   1         86.30         92.23         1.58 o
  -4   1   1         95.71         87.86         2.08 o
  -3   1   1          8.55          8.39         0.50 o
  -2   1   1         46.71         51.56         1.19 o
  -1   1   1       2666.73       2618.87        55.56 o
   0   1   1         33.82         24.85         0.64 o
   1   1   1        299.90        258.69         5.02 o
   2   1   1        124.02        127.05         2.54 o
   3   1   1        245.10        265.22         8.40 o
   4   1   1         47.14         41.02         1.02 o
   5   1   1         89.49         81.08         1.63 o
   6   1   1         61.03         53.52         1.77 o
  -7   2   1          1.39          1.59         0.21 o
  -6   2   1         65.10         63.92         1.32 o
  -5   2   1         38.93         42.65         0.97 o
  -4   2   1          5.75          4.50         0.46 o
  -3   2   1          1.14          2.28         0.29 o
  -2   2   1        221.37        219.35         4.39 o
  -1   2   1        115.11         83.95         2.33 o
   0   2   1       5359.85       5679.84       111.16 o
   1   2   1         12.53         12.58         0.30 o
   2   2   1        175.83        186.88         4.69 o
   3   2   1        172.26        168.09         4.36 o
   4   2   1         38.12         33.82         0.87 o
   5   2   1         69.20         66.69         1.30 o
   6   2   1         98.82        117.51         2.51 o
  -7   3   1        208.47        229.17         5.50 o
  -6   3   1         94.64         91.57         1.64 o
  -5   3   1        237.69        238.53         4.13 o
  -4   3   1         44.00         37.71         1.46 o
  -3   3   1         46.85         48.57         1.37 o
  -2   3   1         27.50         33.60         0.79 o
  -1   3   1       1953.09       2018.45        41.68 o
   0   3   1       1442.50       1424.90        33.09 o
   1   3   1        850.26        835.23        20.29 o
   2   3   1         76.12         79.85         2.63 o
   3   3   1         80.68         79.29         2.31 o
   4   3   1          6.28          5.62         0.42 o
   5   3   1          0.78          0.71         0.26 o
   6   3   1         71.89         75.67         1.64 o
  -7   4   1         16.65         20.74         0.65 o
  -6   4   1        186.40        192.50         3.80 o
  -5   4   1         64.37         70.39         1.58 o
  -4   4   1        379.55        373.22         7.21 o
  -3   4   1         61.67         66.10         1.77 o
  -2   4   1        197.25        212.96         4.13 o
  -1   4   1        482.07        515.80        12.64 o
   0   4   1         98.64         92.13         2.14 o
   1   4   1       3575.87       4270.96        92.87 o
   2   4   1        136.44        116.79         3.53 o
   3   4   1         33.16         31.90         0.83 o
   4   4   1        255.91        250.06         3.47 o
   5   4   1          1.03          1.92         0.29 o
   6   4   1         10.02         10.86         0.60 o
  -7   5   1          7.92         11.18         0.58 o
  -6   5   1          0.49          0.65         0.34 o
  -5   5   1         41.31         46.76         0.86 o
  -4   5   1        792.46        775.01        10.19 o
  -3   5   1          3.65          2.28         0.39 o
  -2   5   1        178.62        170.32         3.66 o
  -1   5   1        103.76        104.54         3.09 o
   0   5   1         83.74         93.31         3.57 o
   1   5   1        109.38         85.49         3.53 o
   2   5   1        577.42        592.24        13.00 o
   3   5   1         12.99         13.63         0.51 o
   4   5   1        737.24        779.41         9.54 o
   5   5   1          0.05          0.43         0.21 o
  -6   6   1         54.07         56.45         1.48 o
  -5   6   1         41.46         38.88         0.82 o
  -4   6   1         85.64         83.88         1.35 o
  -3   6   1         55.27         48.87         1.50 o
  -2   6   1         15.21         10.99         0.82 o
  -1   6   1         42.92         45.49         1.48 o
   0   6   1        240.89        272.16         9.90 o
   1   6   1        305.68        286.74        10.47 o
   2   6   1        277.03        276.15         4.12 o
   3   6   1        453.48        451.82         6.85 o
   4   6   1          0.91          1.95         0.28 o
   5   6   1         17.95         23.48         0.46 o
  -6   7   1         42.26         39.90         0.77 o
  -5   7   1        334.61        346.79         5.10 o
  -4   7   1          0.86          0.66         0.30 o
  -3   7   1        260.99        241.64         3.30 o
  -2   7   1         34.10         32.36         0.97 o
  -1   7   1        177.83        159.69         5.78 o
   0   7   1          4.81          5.70         1.63 o
   1   7   1         28.49         22.88         0.99 o
   2   7   1          5.66          6.49         0.44 o
   3   7   1        175.61        172.16         2.77 o
   4   7   1          1.19          1.03         0.26 o
   5   7   1         42.08         48.11         1.00 o
  -6   8   1         91.01         94.09         1.81 o
  -5   8   1         22.31         27.37         1.06 o
  -4   8   1        358.47        347.18         5.03 o
  -3   8   1        150.19        136.15         1.88 o
  -2   8   1         29.75         24.72         0.61 o
  -1   8   1          7.90          9.57         0.40 o
   0   8   1          3.91          5.85         0.35 o
   1   8   1          1.27          0.96         0.31 o
   2   8   1        110.91         99.36         2.72 o
   3   8   1          8.30          9.92         0.53 o
   4   8   1          2.00          2.57         0.25 o
  -5   9   1         58.06         49.68         0.89 o
  -4   9   1          0.00          0.26         0.26 o
  -3   9   1        411.91        426.17         6.02 o
  -2   9   1         45.37         42.63         0.76 o
  -1   9   1          7.03          8.31         0.38 o
   0   9   1        128.64        120.32         1.82 o
   1   9   1        164.95        143.13         2.38 o
   2   9   1         27.53         27.17         0.78 o
   3   9   1          0.11          0.53         0.22 o
  -5  10   1          2.69          1.81         0.15 o
  -4  10   1         15.47         15.44         0.42 o
  -3  10   1          7.38          7.15         0.41 o
  -2  10   1         19.53         19.38         0.53 o
  -1  10   1         12.22         13.22         0.47 o
   0  10   1         47.43         46.94         0.85 o
   1  10   1          8.58          7.33         0.50 o
   2  10   1          2.81          1.20         0.27 o
   3  10   1          0.40          0.68         0.13 o
  -4  11   1          1.03          0.33         0.15 o
  -3  11   1        205.78        220.91         3.43 o
  -2  11   1          3.52          3.59         0.46 o
  -1  11   1         61.18         54.90         1.22 o
   0  11   1          0.25          0.38         0.24 o
   1  11   1         23.51         24.18         0.56 o
   2  11   1          0.77          1.87         0.20 o
  -3  12   1         10.12         12.14         0.33 o
  -2  12   1         66.14         65.19         1.09 o
  -1  12   1         27.49         22.90         0.55 o
   0  12   1          4.37          3.41         0.30 o
   1  12   1         15.20         15.67         0.65 o
  -1 -13   2          0.66          0.33         0.49 o
   0 -13   2         25.12         25.30         0.59 o
   1 -13   2          5.05          8.54         0.61 o
   2 -13   2         53.17         55.11         1.35 o
   3 -13   2         48.48         56.96         2.12 o
  -2 -12   2         11.40         13.38         0.39 o
  -1 -12   2         57.98         65.24         1.12 o
   0 -12   2         81.44         77.46         1.32 o
   1 -12   2         66.46         69.16         1.34 o
   2 -12   2         28.05         27.21         0.68 o
   3 -12   2          2.91          4.32         0.45 o
   4 -12   2         70.79         72.13         1.42 o
  -3 -11   2          0.87          0.76         0.14 o
  -2 -11   2         19.68         19.85         0.53 o
  -1 -11   2          3.58          3.10         0.26 o
   0 -11   2          0.04          0.23         0.26 o
   1 -11   2          2.00          2.22         0.26 o
   2 -11   2         32.80         35.13         0.67 o
   3 -11   2         97.02        101.67         1.74 o
   4 -11   2         80.63         79.80         1.44 o
   5 -11   2         23.99         32.50         0.69 o
  -4 -10   2         30.38         30.38         0.69 o
  -3 -10   2          0.36          0.60         0.23 o
  -2 -10   2        125.54        116.55         1.73 o
  -1 -10   2         38.59         30.27         0.74 o
   0 -10   2          0.46          0.21         0.30 o
   1 -10   2         23.02         23.36         0.57 o
   2 -10   2        250.01        245.14         3.28 o
   3 -10   2        101.17        105.24         1.63 o
   4 -10   2        164.63        159.57         2.73 o
   5 -10   2         16.25         13.44         0.42 o
  -4  -9   2          3.81          2.15         0.24 o
  -3  -9   2          2.72          1.00         0.29 o
  -2  -9   2          3.71          4.42         0.36 o
  -1  -9   2        222.97        225.80         3.24 o
   0  -9   2        136.06        131.66         1.75 o
   1  -9   2        174.61        181.85         2.29 o
   2  -9   2        278.30        263.95         3.40 o
   3  -9   2          1.55          2.57         0.36 o
   4  -9   2          1.39          2.18         0.27 o
   5  -9   2          3.05          1.93         0.20 o
  -5  -8   2         66.94         72.06         1.29 o
  -4  -8   2         15.70         16.14         0.68 o
  -3  -8   2        101.26         98.29         1.48 o
  -2  -8   2        387.09        370.16         5.15 o
  -1  -8   2        100.03         97.31         1.57 o
   0  -8   2          0.00         -0.39         0.39 o
   1  -8   2        627.94        601.49        13.08 o
   2  -8   2          7.85          6.47         0.65 o
   3  -8   2          7.68          6.83         0.40 o
   4  -8   2        114.41        109.52         1.69 o
   5  -8   2          5.56          3.96         0.30 o
   6  -8   2         16.99         22.59         0.48 o
  -5  -7   2         65.61         67.28         1.42 o
  -4  -7   2        115.63        118.28         2.16 o
  -3  -7   2         25.35         26.22         0.71 o
  -2  -7   2         12.66         12.63         0.49 o
  -1  -7   2         40.50         46.74         2.36 o
   0  -7   2        166.98        170.97         6.39 o
   1  -7   2         92.28         95.30         3.26 o
   2  -7   2        149.20        162.81         6.21 o
   3  -7   2          7.31         10.13         0.53 o
   4  -7   2         92.55         84.36         1.76 o
   5  -7   2         15.59         14.26         0.52 o
   6  -7   2         27.47         25.33         0.54 o
  -6  -6   2         63.11         72.03         1.66 o
  -5  -6   2         12.43         10.10         0.98 o
  -4  -6   2         11.90         12.52         0.63 o
  -3  -6   2         60.38         57.53         1.15 o
  -2  -6   2         36.50         32.41         1.08 o
  -1  -6   2        177.91        199.03         5.85 o
   0  -6   2        226.48        246.45         8.78 o
   1  -6   2          0.01          0.27         0.28 o
   2  -6   2        121.58        135.85         3.53 o
   3  -6   2         17.78         24.60         1.09 o
   4  -6   2         74.06         66.63         1.18 o
   5  -6   2        158.13        154.40         2.61 o
   6  -6   2         15.88         16.73         0.50 o
  -6  -5   2          0.06          0.02         0.19 o
  -5  -5   2        121.54        119.57         2.18 o
  -4  -5   2         22.64         27.21         0.75 o
  -3  -5   2         76.54         67.33         1.41 o
  -2  -5   2         74.72         60.95         1.64 o
  -1  -5   2        268.27        276.44         6.82 o
   0  -5   2        244.84        268.81         7.44 o
   1  -5   2        651.65        689.23        13.07 o
   2  -5   2         69.76         66.56         1.53 o
   3  -5   2         92.22        107.98         2.81 o
   4  -5   2        269.48        256.63         3.97 o
   5  -5   2         83.14         84.29         1.31 o
   6  -5   2         37.30         36.23         0.66 o
  -6  -4   2         27.09         25.47         0.74 o
  -5  -4   2         65.86         61.89         1.21 o
  -4  -4   2         81.93         78.33         1.42 o
  -3  -4   2         50.06         52.05         2.45 o
  -2  -4   2         37.85         31.94         0.84 o
  -1  -4   2        533.45        525.37        10.20 o
   0  -4   2        843.82        893.27        36.15 o
   1  -4   2        174.12        202.01         3.77 o
   2  -4   2        948.54       1092.27        21.88 o
   3  -4   2        233.26        223.83         5.38 o
   4  -4   2        182.05        161.33         2.42 o
   5  -4   2        331.32        336.77         4.59 o
   6  -4   2        362.67        384.59         8.07 o
  -6  -3   2        140.52        141.45         2.96 o
  -5  -3   2          4.63          4.14         0.36 o
  -4  -3   2        188.83        184.87         3.12 o
  -3  -3   2         13.38         13.91         0.72 o
  -2  -3   2         64.46         75.06         1.72 o
  -1  -3   2       1796.31       1880.49        36.47 o
   0  -3   2          6.43          7.31         0.31 o
   1  -3   2       2845.28       3045.54        66.50 o
   2  -3   2        230.75        214.89         6.20 o
   3  -3   2        274.24        276.99         6.58 o
   4  -3   2        173.41        169.38         3.83 o
   5  -3   2        800.36        827.61        10.87 o
   6  -3   2        133.62        134.36         2.87 o
  -6  -2   2        113.70        104.67         2.27 o
  -5  -2   2         45.43         45.60         1.07 o
  -4  -2   2        361.72        356.49         6.35 o
  -3  -2   2        495.04        566.43        13.59 o
  -2  -2   2        532.91        549.44        12.99 o
  -1  -2   2         38.78         35.14         0.85 o
   0  -2   2         85.01         70.21         1.74 o
   1  -2   2        383.80        358.21         6.99 o
   2  -2   2       1506.45       1659.54        38.03 o
   3  -2   2         12.08          9.76         0.56 o
   4  -2   2          5.38          6.84         0.53 o
   5  -2   2        400.11        397.15         5.33 o
   6  -2   2         72.55         73.96         1.57 o
  -7  -1   2          1.15          0.49         0.24 o
  -6  -1   2          0.00         -0.23         0.29 o
  -5  -1   2          1.55          1.09         0.34 o
  -4  -1   2        718.26        782.31        18.21 o
  -3  -1   2         65.61         68.15         1.59 o
  -2  -1   2       2190.06       2238.55        79.91 o
  -1  -1   2       3208.09       3541.52        58.15 o
   0  -1   2        211.53        183.90         3.65 o
   1  -1   2       2442.43       2591.75        67.45 o
   2  -1   2       1674.12       1881.25        61.28 o
   3  -1   2        362.08        334.49         7.11 o
   4  -1   2         20.69         25.89         0.83 o
   5  -1   2         12.45         12.36         0.54 o
   6  -1   2         20.67         17.64         0.58 o
  -7   0   2          8.53          9.40         0.51 o
  -6   0   2          1.32          0.85         0.29 o
  -5   0   2          3.31          2.26         0.39 o
  -4   0   2        171.06        152.55         3.33 o
  -3   0   2        497.04        530.04        12.71 o
  -2   0   2        601.31        586.37        12.67 o
  -1   0   2       8943.49       9405.59       160.35 o
   0   0   2       1223.31       1331.40        28.15 o
   1   0   2        623.79        603.72        10.05 o
   2   0   2        139.02        154.04         3.08 o
   3   0   2       1970.22       2153.01        78.49 o
   4   0   2        116.58         98.04         1.56 o
   5   0   2         66.35         75.67         1.25 o
   6   0   2          0.31          0.25         0.20 o
  -7   1   2          5.16          6.28         0.34 o
  -6   1   2        339.60        357.10         8.80 o
  -5   1   2        386.38        411.59         6.42 o
  -4   1   2          4.72          5.80         0.47 o
  -3   1   2        620.71        636.26        18.05 o
  -2   1   2         12.06         11.42         0.38 o
  -1   1   2        141.21        115.90         2.03 o
   0   1   2         87.20         82.26         1.36 o
   1   1   2         26.81         26.81         0.56 o
   2   1   2         13.70         14.48         0.66 o
   3   1   2         85.27         67.57         1.97 o
   4   1   2         27.47         23.18         0.65 o
   5   1   2        181.69        167.51         2.50 o
   6   1   2         39.55         32.61         0.70 o
  -7   2   2         50.03         47.94         1.95 o
  -6   2   2        722.02        792.44        13.93 o
  -5   2   2        184.30        171.45         3.24 o
  -4   2   2         12.13         10.82         0.76 o
  -3   2   2        594.79        603.78        14.23 o
  -2   2   2        730.75        739.82        14.07 o
  -1   2   2         76.05         80.17         1.57 o
   0   2   2       3501.29       3795.85        66.74 o
   1   2   2         68.98         67.64         1.28 o
   2   2   2         14.87         17.72         0.51 o
   3   2   2        341.33        362.30         8.00 o
   4   2   2         25.26         26.78         0.76 o
   5   2   2         33.03         28.25         0.66 o
   6   2   2          3.60          4.00         0.28 o
  -7   3   2          4.80          4.96         0.34 o
  -6   3   2         13.46         14.42         0.57 o
  -5   3   2        121.46        122.95         2.28 o
  -4   3   2        284.31        275.88         4.55 o
  -3   3   2        777.09        927.16        21.85 o
  -2   3   2         96.39        104.91         2.60 o
  -1   3   2          7.11          7.56         0.38 o
   0   3   2        307.86        286.47         5.59 o
   1   3   2        784.47        827.21        22.98 o
   2   3   2        343.24        387.97        14.84 o
   3   3   2        242.94        219.13         6.09 o
   4   3   2         14.44         13.87         0.73 o
   5   3   2         48.15         46.90         0.81 o
   6   3   2          0.50          0.04         0.18 o
  -7   4   2         19.02         18.84         0.90 o
  -6   4   2          6.34          6.81         0.53 o
  -5   4   2          0.24          0.19         0.30 o
  -4   4   2        242.24        246.44         3.99 o
  -3   4   2          8.48         10.71         0.68 o
  -2   4   2        104.95        118.48         3.01 o
  -1   4   2        111.99        118.89         3.43 o
   0   4   2        702.10        818.77        15.99 o
   1   4   2       1257.82       1341.69        41.32 o
   2   4   2        130.33        146.91         3.75 o
   3   4   2         80.70         70.93         1.23 o
   4   4   2        825.45        846.57        11.25 o
   5   4   2         29.43         30.51         0.71 o
  -7   5   2         13.01         13.79         0.41 o
  -6   5   2         15.81         16.70         0.99 o
  -5   5   2          2.91          2.49         0.34 o
  -4   5   2          5.44          7.07         0.42 o
  -3   5   2         79.54         75.22         2.32 o
  -2   5   2        125.48        112.65         2.50 o
  -1   5   2        951.45       1088.81        25.72 o
   0   5   2         26.20         23.08         1.13 o
   1   5   2         77.27         87.32         2.36 o
   2   5   2         36.09         34.43         0.99 o
   3   5   2        441.91        419.29         5.78 o
   4   5   2          0.53         -0.08         0.35 o
   5   5   2         65.19         75.62         1.19 o
  -6   6   2          2.09          1.98         0.26 o
  -5   6   2          0.46          0.55         0.28 o
  -4   6   2         67.33         60.06         1.11 o
  -3   6   2          7.51          6.31         0.37 o
  -2   6   2          0.64          0.95         0.51 o
  -1   6   2        507.79        471.60        16.19 o
   0   6   2         13.59         12.55         0.93 o
   1   6   2        265.33        239.37         6.75 o
   2   6   2        157.15        139.94         2.35 o
   3   6   2         47.31         46.65         0.99 o
   4   6   2         61.92         60.31         1.24 o
   5   6   2          0.00          0.11         0.17 o
  -6   7   2         11.25         10.61         0.35 o
  -5   7   2          0.02         -0.12         0.23 o
  -4   7   2         15.64         15.20         0.54 o
  -3   7   2          2.10          2.06         0.32 o
  -2   7   2        742.12        732.27        12.02 o
  -1   7   2         67.50         59.55         1.03 o
   0   7   2         13.25         16.97         0.63 o
   1   7   2         80.03         83.93         1.27 o
   2   7   2        165.15        155.60         2.56 o
   3   7   2          0.08          1.16         0.33 o
   4   7   2         89.13         95.23         1.39 o
  -6   8   2          0.36          0.64         0.18 o
  -5   8   2          8.02          9.34         0.41 o
  -4   8   2        186.34        189.38         3.40 o
  -3   8   2       1356.20       1381.67        23.61 o
  -2   8   2          0.88          0.70         0.29 o
  -1   8   2        198.69        180.85         2.25 o
   0   8   2        135.38        121.42         1.78 o
   1   8   2         55.39         49.75         1.07 o
   2   8   2          2.22          3.12         0.36 o
   3   8   2         39.64         39.42         1.71 o
   4   8   2         14.42         17.02         0.39 o
  -5   9   2         39.75         37.48         0.70 o
  -4   9   2        389.19        419.61         7.04 o
  -3   9   2        577.26        598.59         8.37 o
  -2   9   2         48.06         44.80         0.85 o
  -1   9   2          0.58          0.38         0.27 o
   0   9   2         26.53         18.62         0.62 o
   1   9   2         71.40         66.17         1.25 o
   2   9   2         67.49         67.10         1.21 o
   3   9   2         44.75         40.80         0.70 o
  -5  10   2          1.72          2.40         0.26 o
  -4  10   2          0.68          0.99         0.19 o
  -3  10   2         86.34         89.39         1.66 o
  -2  10   2         52.81         52.87         0.99 o
  -1  10   2          1.36          2.90         0.33 o
   0  10   2         11.69          7.39         0.48 o
   1  10   2          0.37          1.87         0.98 o
   2  10   2          4.69          4.95         0.38 o
  -4  11   2         16.31         15.66         0.40 o
  -3  11   2          7.03          6.34         0.32 o
  -2  11   2         68.83         72.77         1.24 o
  -1  11   2          0.25          1.88         0.23 o
   0  11   2          1.43          1.96         0.22 o
   1  11   2          5.96          9.21         0.36 o
  -3  12   2          9.71         12.34         0.44 o
  -2  12   2         54.21         64.12         1.13 o
  -1  12   2          0.85          0.72         0.37 o
   0  12   2          3.56          2.75         0.22 o
  -1 -13   3         16.02         20.39         0.46 o
   0 -13   3          0.99          1.15         0.19 o
   1 -13   3         64.28         65.52         1.32 o
   2 -13   3        122.78        133.88         4.33 o
   3 -13   3        120.65        131.90         3.86 o
  -2 -12   3          0.89          0.49         0.16 o
  -1 -12   3          0.09          0.16         0.27 o
   0 -12   3          5.96          5.25         0.65 o
   1 -12   3          0.01          0.02         0.34 o
   2 -12   3          5.67          5.09         0.29 o
   3 -12   3          0.13          0.43         0.30 o
   4 -12   3          0.47         -0.08         0.16 o
  -3 -11   3          0.01         -0.15         0.17 o
  -2 -11   3          0.13          0.32         0.21 o
  -1 -11   3         22.17         23.81         0.57 o
   0 -11   3        145.12        137.61         2.02 o
   1 -11   3          0.78          1.19         0.26 o
   2 -11   3         57.95         54.02         0.86 o
   3 -11   3         35.06         34.51         0.78 o
   4 -11   3         98.79        100.63         1.76 o
   5 -11   3          1.38          0.40         0.15 o
  -4 -10   3          1.82          2.81         0.24 o
  -3 -10   3          3.09          3.43         0.26 o
  -2 -10   3          3.03          1.44         0.29 o
  -1 -10   3         20.51         19.21         0.62 o
   0 -10   3         87.98         81.07         1.31 o
   1 -10   3        329.80        326.30         4.17 o
   2 -10   3        118.74        125.39         1.98 o
   3 -10   3         21.19         20.95         0.53 o
   4 -10   3         35.57         26.94         0.67 o
   5 -10   3         42.54         45.25         0.85 o
  -4  -9   3          3.60          3.70         0.29 o
  -3  -9   3         74.25         75.66         1.31 o
  -2  -9   3         66.06         63.73         1.07 o
  -1  -9   3         59.05         58.10         1.07 o
   0  -9   3        217.43        205.25         2.76 o
   1  -9   3         30.84         29.72         0.69 o
   2  -9   3        126.94        123.97         1.71 o
   3  -9   3          0.56          2.82         0.32 o
   4  -9   3         72.11         63.38         1.18 o
   5  -9   3         12.64          9.92         0.36 o
  -5  -8   3          9.46         10.09         0.50 o
  -4  -8   3          7.93          9.79         0.54 o
  -3  -8   3        242.38        245.36         3.54 o
  -2  -8   3         42.54         43.68         0.84 o
  -1  -8   3        184.14        174.34         4.01 o
   0  -8   3        222.40        219.58         7.40 o
   1  -8   3        678.92        720.71        12.42 o
   2  -8   3          9.23          6.00         0.43 o
   3  -8   3         19.31         16.57         0.54 o
   4  -8   3          1.51          1.01         0.28 o
   5  -8   3          0.02          0.20         0.22 o
   6  -8   3          5.00          4.04         0.23 o
  -5  -7   3          6.78          7.47         0.46 o
  -4  -7   3        401.65        421.36         7.55 o
  -3  -7   3        671.47        692.42         9.39 o
  -2  -7   3        582.23        564.33         8.23 o
  -1  -7   3          9.88         12.25         0.96 o
   0  -7   3        224.53        268.28         8.89 o
   1  -7   3        867.86        954.54        24.89 o
   2  -7   3         17.87         24.33         2.64 o
   3  -7   3         33.93         33.11         1.00 o
   4  -7   3         12.76         11.73         0.54 o
   5  -7   3         57.93         62.19         1.29 o
   6  -7   3         13.15         15.54         0.39 o
  -6  -6   3         14.13         14.06         0.42 o
  -5  -6   3         86.66         81.83         4.28 o
  -4  -6   3         69.60         72.85         1.33 o
  -3  -6   3         38.09         38.32         1.05 o
  -2  -6   3         44.12         43.27         1.28 o
  -1  -6   3       1102.51       1162.11        41.22 o
   0  -6   3         38.77         38.45         1.27 o
   1  -6   3        132.56        139.86         3.82 o
   2  -6   3        457.50        527.58        13.89 o
   3  -6   3         22.46         15.92         0.70 o
   4  -6   3         36.97         33.54         0.74 o
   5  -6   3         44.54         46.40         0.92 o
   6  -6   3         15.07         20.08         0.60 o
  -6  -5   3          4.12          6.22         0.47 o
  -5  -5   3         48.30         44.30         1.12 o
  -4  -5   3          1.99          1.54         0.33 o
  -3  -5   3         88.14         80.91         2.52 o
  -2  -5   3       1410.01       1490.73        36.02 o
  -1  -5   3          0.91          2.64         0.21 o
   0  -5   3        167.51        183.89         5.17 o
   1  -5   3         14.44         13.02         0.40 o
   2  -5   3        611.99        679.46        18.22 o
   3  -5   3          0.00         -0.02         0.36 o
   4  -5   3        108.08        103.18         1.71 o
   5  -5   3        260.31        262.60         4.08 o
   6  -5   3         27.09         32.06         0.69 o
  -6  -4   3         18.96         20.85         0.66 o
  -5  -4   3         35.93         31.88         0.81 o
  -4  -4   3        125.01        113.20         1.91 o
  -3  -4   3          6.61          6.62         0.63 o
  -2  -4   3          4.40          0.91         0.18 o
  -1  -4   3         68.25         57.88         1.85 o
   0  -4   3        212.19        207.62         5.76 o
   1  -4   3         53.97         49.27         0.94 o
   2  -4   3         16.57         14.28         0.58 o
   3  -4   3          4.04          6.36         0.85 o
   4  -4   3        245.17        234.51         3.30 o
   5  -4   3         38.35         39.29         1.07 o
   6  -4   3          0.05          0.08         0.20 o
  -6  -3   3         15.66         14.34         1.47 o
  -5  -3   3         61.63         65.41         1.28 o
  -4  -3   3          7.62          7.24         0.63 o
  -3  -3   3        217.72        250.87         6.58 o
  -2  -3   3         18.15         15.18         0.52 o
  -1  -3   3       1608.88       1779.61        37.47 o
   0  -3   3       2160.51       2393.22        89.68 o
   1  -3   3         39.18         33.36         0.87 o
   2  -3   3         84.45         88.94         2.40 o
   3  -3   3          0.44         -0.07         0.32 o
   4  -3   3          0.86          1.47         0.34 o
   5  -3   3         53.34         54.87         0.96 o
   6  -3   3          0.36          1.18         0.21 o
  -7  -2   3         11.09         10.99         0.51 o
  -6  -2   3         38.67         37.47         0.97 o
  -5  -2   3         29.11         33.40         0.92 o
  -4  -2   3         26.75         23.80         0.75 o
  -3  -2   3        624.28        651.86        18.43 o
  -2  -2   3          0.65          0.62         0.24 o
  -1  -2   3          0.98          0.90         0.14 o
   0  -2   3       9078.01       9358.98       204.56 o
   1  -2   3        418.27        416.40         6.92 o
   2  -2   3        340.17        360.22         7.57 o
   3  -2   3         67.76         70.35         1.71 o
   4  -2   3        132.23        116.90         1.76 o
   5  -2   3        153.11        152.05         2.32 o
   6  -2   3         56.58         57.27         0.99 o
  -7  -1   3          7.11          5.06         0.35 o
  -6  -1   3         31.66         31.59         0.88 o
  -5  -1   3         30.57         33.95         0.82 o
  -4  -1   3         11.70         10.99         1.45 o
  -3  -1   3        208.57        225.75         5.88 o
  -2  -1   3          0.39          0.60         0.13 o
  -1  -1   3       8448.85       9263.83       193.93 o
   0  -1   3        314.64        309.61         5.95 o
   1  -1   3       3651.29       4039.88        72.31 o
   2  -1   3        168.23        179.72         3.55 o
   3  -1   3        498.20        531.65        12.67 o
   4  -1   3          0.01          0.34         0.38 o
   5  -1   3         61.06         56.70         1.00 o
   6  -1   3         34.43         40.64         0.75 o
  -7   0   3         13.52         11.85         0.74 o
  -6   0   3         12.24         10.66         0.62 o
  -5   0   3          2.79          3.02         0.43 o
  -4   0   3         33.76         32.96         1.22 o
  -3   0   3          1.84          1.31         0.31 o
  -2   0   3        640.29        679.95        15.57 o
  -1   0   3         53.72         40.88         0.83 o
   0   0   3         50.06         42.31         0.92 o
   1   0   3        948.54        970.09        14.03 o
   2   0   3        515.87        599.70        12.84 o
   3   0   3         77.19         73.67         2.04 o
   4   0   3         62.59         56.03         0.98 o
   5   0   3         24.06         24.46         0.66 o
   6   0   3         75.22         80.84         1.21 o
  -7   1   3         61.17         69.07         2.06 o
  -6   1   3         51.50         47.37         1.10 o
  -5   1   3         27.11         21.88         0.67 o
  -4   1   3         60.25         48.34         1.52 o
  -3   1   3          5.21          4.46         0.38 o
  -2   1   3       1778.52       1931.17        43.56 o
  -1   1   3        349.63        369.12         6.78 o
   0   1   3        291.29        288.67         5.48 o
   1   1   3       2309.51       2481.50        47.07 o
   2   1   3        212.36        222.17         4.38 o
   3   1   3         41.11         38.64         1.30 o
   4   1   3        165.77        168.08         2.25 o
   5   1   3         18.81         16.88         0.56 o
   6   1   3          2.16          1.41         0.16 o
  -7   2   3         17.61         19.16         0.67 o
  -6   2   3          5.42          6.49         0.52 o
  -5   2   3        678.19        662.40        11.21 o
  -4   2   3        165.00        161.72         4.00 o
  -3   2   3          4.68          6.37         0.39 o
  -2   2   3         23.56         22.86         1.04 o
  -1   2   3          1.04          1.78         0.17 o
   0   2   3        176.76        174.00         3.49 o
   1   2   3        342.00        337.48         5.35 o
   2   2   3         83.08         82.87         4.05 o
   3   2   3          6.74          5.92         2.36 o
   4   2   3        111.32        101.66         1.46 o
   5   2   3          1.92          1.68         0.27 o
   6   2   3          0.16          0.34         0.15 o
  -7   3   3         10.73         12.55         0.58 o
  -6   3   3          0.62          0.29         0.29 o
  -5   3   3        159.08        167.06         3.01 o
  -4   3   3          0.35          0.61         0.45 o
  -3   3   3          0.43          1.70         0.43 o
  -2   3   3       1473.88       1673.14        39.28 o
  -1   3   3         35.26         29.45         0.84 o
   0   3   3       2559.61       2836.53        71.32 o
   1   3   3          0.55          0.06         0.19 o
   2   3   3        273.83        234.64         5.83 o
   3   3   3        461.78        437.52         6.34 o
   4   3   3         19.18         22.79         0.59 o
   5   3   3         32.42         35.54         0.84 o
   6   3   3          0.04          0.30         0.15 o
  -7   4   3          1.14          1.87         0.40 o
  -6   4   3        109.91        117.84         2.54 o
  -5   4   3         17.24         17.82         0.61 o
  -4   4   3         18.92         16.45         0.68 o
  -3   4   3        364.99        395.61        11.10 o
  -2   4   3        220.12        218.47         5.29 o
  -1   4   3         40.29         40.92         1.13 o
   0   4   3       1330.66       1438.49        41.14 o
   1   4   3         81.46         87.55         2.33 o
   2   4   3         32.73         28.17         0.87 o
   3   4   3        326.25        313.80         4.35 o
   4   4   3         21.07         21.61         0.59 o
   5   4   3          4.99          4.58         0.35 o
  -6   5   3          3.53          4.26         0.39 o
  -5   5   3         66.44         66.50         1.34 o
  -4   5   3         15.10         17.17         0.63 o
  -3   5   3          3.77          2.09         0.52 o
  -2   5   3         34.79         33.01         1.11 o
  -1   5   3         58.81         47.25         1.40 o
   0   5   3         71.43         64.25         2.58 o
   1   5   3        206.45        214.86         6.45 o
   2   5   3        399.49        386.32         6.08 o
   3   5   3          4.11          5.18         0.42 o
   4   5   3          9.97         10.25         0.46 o
   5   5   3          6.26          8.06         0.28 o
  -6   6   3          1.82          2.49         0.28 o
  -5   6   3         60.92         58.67         1.00 o
  -4   6   3          4.11          2.20         0.34 o
  -3   6   3         15.81         13.82         0.52 o
  -2   6   3         42.94         48.30         1.99 o
  -1   6   3         13.53         13.74         1.02 o
   0   6   3          0.84          0.49         1.30 o
   1   6   3        305.56        303.70         4.92 o
   2   6   3        107.14        100.34         1.74 o
   3   6   3          4.35          5.21         0.35 o
   4   6   3         28.36         27.43         0.84 o
  -6   7   3         18.58         19.31         0.47 o
  -5   7   3          0.18          0.21         0.23 o
  -4   7   3        260.09        252.47         3.49 o
  -3   7   3         64.76         64.25         1.26 o
  -2   7   3        693.91        687.29         9.09 o
  -1   7   3        322.80        310.05         3.73 o
   0   7   3         62.34         61.63         1.03 o
   1   7   3          1.39          2.59         0.31 o
   2   7   3          0.31          0.26         0.30 o
   3   7   3         36.70         33.91         0.77 o
   4   7   3         13.03         14.45         0.51 o
  -6   8   3          0.32          0.50         0.18 o
  -5   8   3         96.53         96.63         1.57 o
  -4   8   3         11.55         13.75         0.46 o
  -3   8   3         19.22         17.26         0.50 o
  -2   8   3        741.16        766.03        10.68 o
  -1   8   3         25.77         23.73         0.57 o
   0   8   3        137.70        121.72         1.73 o
   1   8   3        160.70        132.81         1.85 o
   2   8   3         11.79         15.49         0.53 o
   3   8   3         20.58         25.37         0.58 o
  -5   9   3         31.68         33.30         0.74 o
  -4   9   3         22.69         25.07         0.73 o
  -3   9   3        178.97        190.55         2.77 o
  -2   9   3        119.47        116.35         1.80 o
  -1   9   3         10.25          8.20         0.40 o
   0   9   3        211.73        181.58         2.52 o
   1   9   3          8.02          7.53         0.55 o
   2   9   3         50.26         58.81         1.30 o
   3   9   3          1.51          2.09         0.16 o
  -5  10   3          2.46          1.96         0.33 o
  -4  10   3         93.17        101.07         1.50 o
  -3  10   3          7.64          4.92         0.25 o
  -2  10   3          0.13         -0.01         0.23 o
  -1  10   3          0.22          0.34         0.30 o
   0  10   3         33.72         30.52         0.89 o
   1  10   3         10.38         10.20         0.56 o
   2  10   3         21.73         25.15         0.55 o
  -4  11   3          0.00          0.33         0.16 o
  -3  11   3         20.56         20.43         0.58 o
  -2  11   3          6.48          7.34         0.36 o
  -1  11   3         62.67         72.82         1.72 o
   0  11   3         15.43         14.88         0.45 o
   1  11   3          4.35          3.72         0.31 o
  -1 -13   4          0.14          0.62         0.15 o
   0 -13   4          0.18          0.24         0.18 o
   1 -13   4         40.92         43.21         0.84 o
   2 -13   4          0.29          0.48         0.17 o
   3 -13   4          0.10          0.65         0.23 o
  -2 -12   4          0.01          0.53         0.23 o
  -1 -12   4         27.05         23.65         0.67 o
   0 -12   4         11.38         11.52         0.47 o
   1 -12   4         48.60         45.24         1.44 o
   2 -12   4         21.52         23.60         0.62 o
   3 -12   4          1.73          1.74         0.24 o
   4 -12   4        107.23        109.58         2.87 o
  -3 -11   4          5.25          4.79         0.43 o
  -2 -11   4         24.53         21.57         1.44 o
  -1 -11   4          3.25          3.01         0.29 o
   0 -11   4        156.83        157.24         2.61 o
   1 -11   4         60.13         64.18         1.06 o
   2 -11   4         64.60         59.72         0.98 o
   3 -11   4         39.33         41.65         1.03 o
   4 -11   4          0.72          0.37         0.17 o
  -4 -10   4          1.84          1.95         0.26 o
  -3 -10   4          2.01          3.04         0.37 o
  -2 -10   4        110.05        109.33         1.57 o
  -1 -10   4          0.33          0.45         0.32 o
   0 -10   4          9.99         12.14         0.53 o
   1 -10   4        558.94        541.07         6.73 o
   2 -10   4          8.60          9.41         0.56 o
   3 -10   4         42.55         39.55         0.79 o
   4 -10   4          0.01         -0.31         0.31 o
   5 -10   4         23.98         31.60         1.02 o
  -4  -9   4          3.27          2.37         0.35 o
  -3  -9   4         38.95         35.21         0.89 o
  -2  -9   4         29.08         31.40         0.69 o
  -1  -9   4         63.54         59.70         1.05 o
   0  -9   4        251.43        238.09         3.60 o
   1  -9   4         10.95         11.27         0.47 o
   2  -9   4          3.10          3.57         0.31 o
   3  -9   4          0.22          0.53         0.27 o
   4  -9   4         32.28         29.54         0.69 o
   5  -9   4         12.06         14.59         0.42 o
  -5  -8   4         16.17         20.22         0.72 o
  -4  -8   4          0.24          0.59         0.36 o
  -3  -8   4          0.22          0.28         0.38 o
  -2  -8   4         78.30         75.98         1.27 o
  -1  -8   4        228.22        214.78         3.36 o
   0  -8   4        159.98        169.14         5.75 o
   1  -8   4        126.22        122.81         2.59 o
   2  -8   4         45.20         46.98         0.86 o
   3  -8   4        128.19        118.06         1.75 o
   4  -8   4          0.88          1.27         0.26 o
   5  -8   4        118.81         99.54         4.81 o
   6  -8   4         53.13         52.73         1.23 o
  -5  -7   4         21.34         21.27         0.67 o
  -4  -7   4        472.32        489.57         7.07 o
  -3  -7   4          0.36          1.10         0.31 o
  -2  -7   4         20.73         17.05         0.66 o
  -1  -7   4         37.77         29.97         1.48 o
   0  -7   4        125.96        133.02         4.58 o
   1  -7   4          0.02          2.93         0.51 o
   2  -7   4         82.46         78.34         3.37 o
   3  -7   4          5.42          6.81         0.40 o
   4  -7   4        136.20        134.09         2.77 o
   5  -7   4        103.23         98.57         2.15 o
   6  -7   4          0.29          0.11         0.13 o
  -6  -6   4         19.62         21.73         0.55 o
  -5  -6   4        115.96        121.21         3.08 o
  -4  -6   4         96.10         95.52         1.65 o
  -3  -6   4         61.39         58.75         1.08 o
  -2  -6   4         17.88         19.04         0.96 o
  -1  -6   4        147.20        150.75         5.58 o
   0  -6   4         47.44         39.41         1.31 o
   1  -6   4        289.75        295.12         6.74 o
   2  -6   4        431.74        494.82        13.07 o
   3  -6   4        101.85         83.82         1.61 o
   4  -6   4        130.37        129.77         2.41 o
   5  -6   4         62.56         61.84         1.28 o
   6  -6   4         17.98         17.08         0.46 o
  -6  -5   4         43.83         43.02         1.12 o
  -5  -5   4         97.12         86.85         1.66 o
  -4  -5   4          6.70          8.62         0.66 o
  -3  -5   4          0.07          0.21         0.28 o
  -2  -5   4        334.93        326.21         7.98 o
  -1  -5   4        103.62        102.24         2.53 o
   0  -5   4         33.25         32.94         0.89 o
   1  -5   4       1575.80       1675.82        34.10 o
   2  -5   4         56.35         61.25         1.67 o
   3  -5   4         11.47          8.98         0.60 o
   4  -5   4         91.11         79.59         1.43 o
   5  -5   4        170.64        167.68         2.48 o
   6  -5   4          0.81          1.35         0.21 o
  -6  -4   4          1.11          0.59         0.27 o
  -5  -4   4         42.18         38.26         0.87 o
  -4  -4   4         11.05         12.57         0.60 o
  -3  -4   4          9.88          9.06         0.90 o
  -2  -4   4        467.78        460.51         9.95 o
  -1  -4   4        598.27        613.78        16.70 o
   0  -4   4          5.46          8.61         0.57 o
   1  -4   4       1485.37       1557.10        32.79 o
   2  -4   4       1623.59       1729.63        52.93 o
   3  -4   4         73.34         71.94         1.78 o
   4  -4   4        525.25        525.61         7.44 o
   5  -4   4         18.92         17.32         0.56 o
   6  -4   4         46.55         50.55         0.83 o
  -6  -3   4          7.84          6.84         1.30 o
  -5  -3   4          0.16          0.78         0.38 o
  -4  -3   4         34.83         31.73         1.11 o
  -3  -3   4        177.62        175.92         6.56 o
  -2  -3   4        806.14        793.13        21.89 o
  -1  -3   4        574.90        573.39        11.36 o
   0  -3   4        645.58        624.92        12.05 o
   1  -3   4        974.67        968.55        18.74 o
   2  -3   4        102.00        112.74         2.78 o
   3  -3   4         17.83         15.96         0.82 o
   4  -3   4         13.55         13.42         0.60 o
   5  -3   4        125.76        131.46         1.81 o
   6  -3   4          3.43          3.33         0.20 o
  -7  -2   4        122.69        126.15         3.45 o
  -6  -2   4          0.48         -0.04         0.30 o
  -5  -2   4          0.32          1.46         0.42 o
  -4  -2   4         61.24         64.21         1.48 o
  -3  -2   4          1.69          2.49         0.43 o
  -2  -2   4        155.09        140.61         8.30 o
  -1  -2   4        134.85        124.71         2.28 o
   0  -2   4       1848.60       1970.39        48.54 o
   1  -2   4       2018.62       2229.11        46.42 o
   2  -2   4          3.28          3.41         0.27 o
   3  -2   4          0.04          1.15         0.41 o
   4  -2   4        123.35        126.20         2.00 o
   5  -2   4         58.77         59.11         0.95 o
   6  -2   4          5.43          5.62         0.33 o
  -7  -1   4          9.41         11.84         0.54 o
  -6  -1   4          1.27          2.85         0.35 o
  -5  -1   4         31.10         26.71         0.84 o
  -4  -1   4        142.03        146.15         4.68 o
  -3  -1   4        167.86        182.32         7.68 o
  -2  -1   4        701.37        721.37        15.14 o
  -1  -1   4      14625.87      14447.50       670.71 o
   0  -1   4       1981.97       2036.65        40.15 o
   1  -1   4         25.12         31.23         0.61 o
   2  -1   4          7.52          5.31         0.33 o
   3  -1   4          3.15          2.60         0.40 o
   4  -1   4         32.89         35.58         0.79 o
   5  -1   4         65.27         55.92         0.95 o
   6  -1   4          9.62          6.72         0.30 o
  -7   0   4          9.89          8.52         0.57 o
  -6   0   4          8.10          9.34         0.79 o
  -5   0   4        154.08        168.27         2.76 o
  -4   0   4        334.48        302.66         8.60 o
  -3   0   4        162.13        159.92         4.00 o
  -2   0   4        217.04        241.11         5.62 o
  -1   0   4       1481.10       1537.06        28.17 o
   0   0   4       1042.61       1070.54        19.88 o
   1   0   4        256.14        264.26         4.62 o
   2   0   4        434.73        494.35         9.56 o
   3   0   4         21.21         23.90         1.11 o
   4   0   4        266.11        256.32         3.48 o
   5   0   4         77.11         66.28         1.14 o
   6   0   4         15.77         23.44         0.48 o
  -7   1   4        108.93        112.66         3.91 o
  -6   1   4        241.59        241.51         4.15 o
  -5   1   4         26.22         32.10         0.83 o
  -4   1   4          3.36          4.00         0.86 o
  -3   1   4        135.21        165.88         3.30 o
  -2   1   4        256.77        268.11         4.60 o
  -1   1   4         44.30         55.47         1.20 o
   0   1   4        342.40        340.49         9.08 o
   1   1   4        326.89        343.09         5.97 o
   2   1   4         23.57         25.12         0.72 o
   3   1   4         48.52         47.71         2.95 o
   4   1   4          0.15          0.42         0.30 o
   5   1   4          0.01         -0.24         0.24 o
   6   1   4         11.93         10.83         0.33 o
  -7   2   4         65.38         66.23         1.95 o
  -6   2   4         88.33         96.78         2.01 o
  -5   2   4         26.04         23.37         0.72 o
  -4   2   4          5.41          5.07         0.44 o
  -3   2   4        109.81        115.37         2.37 o
  -2   2   4        397.14        429.73        11.43 o
  -1   2   4        148.98        125.48         2.93 o
   0   2   4         66.59         52.60         1.40 o
   1   2   4         48.22         50.21         1.00 o
   2   2   4         64.76         79.40         2.18 o
   3   2   4        168.43        148.59         2.75 o
   4   2   4         50.31         46.13         0.93 o
   5   2   4         31.54         28.70         1.47 o
   6   2   4         12.61         13.20         0.37 o
  -7   3   4          0.74          0.89         0.29 o
  -6   3   4         55.74         52.00         1.41 o
  -5   3   4         52.13         57.36         1.32 o
  -4   3   4         24.08         25.70         0.78 o
  -3   3   4          5.18          4.52         0.49 o
  -2   3   4         29.11         30.80         0.91 o
  -1   3   4        206.36        194.19         4.11 o
   0   3   4        664.64        693.81        14.93 o
   1   3   4       1134.00       1269.32        27.64 o
   2   3   4        484.00        486.16        15.39 o
   3   3   4         33.54         32.39         0.94 o
   4   3   4        584.20        612.07         7.94 o
   5   3   4          6.85          6.14         0.30 o
  -7   4   4          0.37          0.27         0.33 o
  -6   4   4          0.70          0.48         0.33 o
  -5   4   4          5.25          3.80         0.39 o
  -4   4   4          9.24         10.72         0.63 o
  -3   4   4         73.03         72.31         2.07 o
  -2   4   4        110.95         92.29         2.78 o
  -1   4   4        142.85        144.50         4.79 o
   0   4   4        348.63        404.63        10.19 o
   1   4   4         48.01         42.88         1.52 o
   2   4   4          4.94          5.23         0.54 o
   3   4   4       1169.41       1164.58        17.42 o
   4   4   4         71.91         74.51         1.73 o
   5   4   4         22.09         21.22         0.45 o
  -6   5   4          1.75          1.52         0.22 o
  -5   5   4        168.49        164.12         2.84 o
  -4   5   4          6.49          6.24         0.47 o
  -3   5   4          0.82          0.71         0.41 o
  -2   5   4          7.68          6.37         0.69 o
  -1   5   4        202.78        192.11         4.90 o
   0   5   4        220.73        209.37        12.87 o
   1   5   4         35.02         33.13         0.94 o
   2   5   4        990.16       1032.61        17.02 o
   3   5   4         10.44         10.63         0.52 o
   5   5   4          7.97          8.77         0.26 o
  -6   6   4        104.84        104.14         1.87 o
  -5   6   4         32.85         34.82         0.76 o
  -4   6   4          4.09          3.37         0.32 o
  -3   6   4         61.05         61.45         1.00 o
  -2   6   4         14.91         13.22         0.63 o
  -1   6   4        218.57        192.93         2.96 o
   0   6   4        116.29        108.17         1.57 o
   1   6   4          1.00          0.34         0.33 o
   2   6   4        207.28        210.46         3.47 o
   3   6   4         80.84         88.30         1.87 o
   4   6   4         43.77         44.46         0.77 o
  -6   7   4          0.27          0.13         0.18 o
  -5   7   4          3.87          2.33         0.26 o
  -4   7   4         69.15         63.61         1.04 o
  -3   7   4        193.89        193.32         2.69 o
  -2   7   4        111.64        108.01         1.60 o
  -1   7   4        344.48        337.72         4.50 o
   0   7   4         11.14         13.56         0.59 o
   1   7   4        213.93        174.56         2.80 o
   2   7   4         72.03         77.58         1.52 o
   3   7   4         87.97         92.70         1.60 o
   4   7   4          0.84          0.46         0.14 o
  -5   8   4        173.76        172.77         2.49 o
  -4   8   4        142.00        148.57         2.48 o
  -3   8   4         29.12         27.37         0.62 o
  -2   8   4         49.05         50.09         0.99 o
  -1   8   4        120.66        123.04         1.89 o
   0   8   4        205.67        183.13         2.59 o
   1   8   4         55.89         53.55         0.94 o
   2   8   4          0.69          0.88         0.26 o
   3   8   4          0.17          1.20         0.15 o
  -5   9   4         23.62         23.84         0.58 o
  -4   9   4        127.81        135.51         1.99 o
  -3   9   4          6.50          4.71         0.44 o
  -2   9   4         37.95         36.04         0.71 o
  -1   9   4         25.44         27.24         0.64 o
   0   9   4         77.91         82.99         1.28 o
   1   9   4         51.64         60.29         3.58 o
   2   9   4         23.13         25.55         0.61 o
  -4  10   4          0.00         -0.15         0.17 o
  -3  10   4         75.05         81.24         1.45 o
  -2  10   4          6.70          6.69         0.36 o
  -1  10   4          0.53          0.90         0.24 o
   0  10   4         67.63         74.65         1.16 o
   1  10   4         19.56         23.91         0.82 o
  -3  11   4          6.11          8.22         0.30 o
  -2  11   4          0.80          1.10         0.18 o
  -1  11   4          0.10          0.18         0.42 o
   0  11   4          0.46          0.08         0.21 o
  -1 -13   5         23.80         23.13         0.78 o
   0 -13   5         35.14         38.77         0.80 o
   1 -13   5         10.22         10.87         0.38 o
   2 -13   5         34.32         31.57         0.73 o
   3 -13   5          0.03          0.16         0.23 o
  -3 -12   5          2.92          2.44         0.33 o
  -2 -12   5          6.05          3.90         0.31 o
  -1 -12   5          3.44          1.97         0.22 o
   0 -12   5          0.13          0.18         0.24 o
   1 -12   5          9.79         10.46         0.52 o
   2 -12   5         10.42          9.06         0.54 o
   3 -12   5          3.04          1.65         0.23 o
   4 -12   5          2.69          1.64         0.19 o
  -3 -11   5        275.05        289.39         4.21 o
  -2 -11   5         83.85         84.69         3.53 o
  -1 -11   5         13.33         15.28         0.55 o
   0 -11   5        324.24        343.24         5.09 o
   1 -11   5          0.45          0.20         0.28 o
   2 -11   5         90.04         99.17         1.47 o
   3 -11   5        180.72        162.28         2.34 o
   4 -11   5          5.98          5.34         0.41 o
  -4 -10   5         84.83         87.66         3.62 o
  -3 -10   5         53.66         50.81         0.94 o
  -2 -10   5        406.04        426.97         5.50 o
  -1 -10   5        189.71        199.20         2.87 o
   0 -10   5         59.21         60.26         1.01 o
   1 -10   5        564.56        564.32         7.48 o
   2 -10   5         95.58        104.30         1.55 o
   3 -10   5        148.94        138.71         1.98 o
   4 -10   5         18.72         13.64         0.56 o
   5 -10   5          1.40          1.79         0.15 o
  -5  -9   5         41.19         46.05         1.38 o
  -4  -9   5          6.15          5.58         0.70 o
  -3  -9   5         55.87         53.48         0.89 o
  -2  -9   5        169.19        170.50         2.53 o
  -1  -9   5        123.90        125.29         1.91 o
   0  -9   5         82.67         73.30         1.25 o
   1  -9   5         24.96         22.11         0.60 o
   2  -9   5         62.66         57.91         0.96 o
   3  -9   5        103.55        103.38         1.54 o
   4  -9   5        171.93        156.83         3.25 o
   5  -9   5          6.24          6.92         0.32 o
  -5  -8   5          6.69          7.30         0.46 o
  -4  -8   5         67.62         66.26         1.35 o
  -3  -8   5          0.70          0.61         0.32 o
  -2  -8   5         44.48         44.04         1.02 o
  -1  -8   5        167.33        171.42         2.56 o
   0  -8   5          4.64          7.02         1.08 o
   1  -8   5        177.65        178.98         3.13 o
   2  -8   5         32.70         29.21         0.71 o
   3  -8   5         51.55         39.92         0.80 o
   4  -8   5        150.46        144.32         2.95 o
   5  -8   5         19.94         23.10         0.56 o
   6  -8   5         33.40         36.99         1.63 o
  -5  -7   5        147.79        161.90         3.76 o
  -4  -7   5        134.09        142.12         2.43 o
  -3  -7   5         51.32         52.82         1.23 o
  -2  -7   5        182.54        184.86         2.81 o
  -1  -7   5        123.05        121.32         4.66 o
   0  -7   5        107.09        114.94         3.19 o
   1  -7   5         11.65         10.20         0.65 o
   2  -7   5         33.32         35.82         1.65 o
   3  -7   5         80.11         67.57         1.23 o
   4  -7   5        130.46        139.02         2.40 o
   5  -7   5          0.89          0.94         0.24 o
   6  -7   5          2.77          2.87         0.29 o
  -6  -6   5         38.61         33.59         1.22 o
  -5  -6   5         17.75         15.55         0.77 o
  -4  -6   5          0.90          1.50         0.33 o
  -3  -6   5        109.70        101.86         1.65 o
  -2  -6   5         36.00         42.64         2.37 o
  -1  -6   5         60.44         55.03         1.70 o
   0  -6   5         43.29         49.12         1.45 o
   1  -6   5        652.63        680.04        13.53 o
   2  -6   5         90.77        104.47         3.99 o
   3  -6   5         12.97          8.76         0.42 o
   4  -6   5        137.10        144.51         2.30 o
   5  -6   5          0.72          1.02         0.29 o
   6  -6   5          0.92          0.53         0.19 o
  -6  -5   5        102.28        100.65         2.38 o
  -5  -5   5         22.01         25.94         0.76 o
  -4  -5   5         25.87         19.79         0.59 o
  -3  -5   5        294.41        306.63         8.74 o
  -2  -5   5        113.60        115.05         5.34 o
  -1  -5   5          8.16         12.76         0.55 o
   0  -5   5        172.01        166.11         4.46 o
   1  -5   5        259.57        275.45         7.05 o
   2  -5   5         73.47         64.36         2.10 o
   3  -5   5        135.67        131.07         2.31 o
   4  -5   5         24.15         24.32         0.75 o
   5  -5   5         47.12         48.46         0.96 o
   6  -5   5         21.84         25.35         0.52 o
  -6  -4   5          6.31          5.45         0.50 o
  -5  -4   5         32.82         35.20         0.88 o
  -4  -4   5          1.92          3.63         0.44 o
  -3  -4   5          1.92          1.30         0.69 o
  -2  -4   5        289.65        292.88         6.38 o
  -1  -4   5        639.40        641.06        15.32 o
   0  -4   5        195.88        205.17         4.79 o
   1  -4   5         33.95         35.01         1.39 o
   2  -4   5        442.41        450.03        10.72 o
   3  -4   5         61.50         40.20         1.45 o
   4  -4   5        652.98        653.67         9.23 o
   5  -4   5         45.16         46.07         0.89 o
   6  -4   5         32.04         34.57         0.68 o
  -6  -3   5         25.81         25.52         1.17 o
  -5  -3   5         60.13         50.75         1.17 o
  -4  -3   5         42.38         48.10         1.13 o
  -3  -3   5        294.95        309.72        11.34 o
  -2  -3   5        702.92        768.78        33.71 o
  -1  -3   5        953.55        968.43        20.81 o
   0  -3   5        154.21        148.16         3.48 o
   1  -3   5       1522.74       1523.06        28.41 o
   2  -3   5       1017.54       1056.45        21.85 o
   3  -3   5          2.54          2.11         0.44 o
   4  -3   5        448.03        448.10         6.09 o
   5  -3   5         41.46         38.35         0.82 o
   6  -3   5         11.49         10.36         0.33 o
  -7  -2   5          2.56          2.94         0.35 o
  -6  -2   5          1.65          1.51         0.35 o
  -5  -2   5         57.41         54.84         1.42 o
  -4  -2   5         81.98         83.15         1.76 o
  -3  -2   5        144.56        157.59        24.36 o
  -2  -2   5        838.79        862.51        23.76 o
  -1  -2   5        154.19        154.19         3.33 o
   0  -2   5       1482.64       1562.56        45.13 o
   1  -2   5        425.54        450.76         7.84 o
   2  -2   5        359.54        397.30         7.10 o
   3  -2   5        285.84        315.39         6.77 o
   4  -2   5         18.06         20.54         0.59 o
   5  -2   5         25.67         22.73         0.61 o
   6  -2   5         40.16         44.38         0.77 o
  -7  -1   5          6.33          5.21         0.49 o
  -6  -1   5          0.92          0.63         0.34 o
  -5  -1   5        153.68        132.96         3.00 o
  -4  -1   5        155.67        138.27         4.35 o
  -3  -1   5       1598.65       1597.67        42.87 o
  -2  -1   5        939.02       1056.44        50.43 o
  -1  -1   5        550.68        512.54        10.19 o
   0  -1   5         24.75         21.31         0.61 o
   1  -1   5         76.57         71.75         1.43 o
   2  -1   5        126.76        135.35         2.68 o
   3  -1   5         64.43         61.10         1.81 o
   4  -1   5         46.13         52.52         1.09 o
   5  -1   5          1.37          2.80         0.26 o
   6  -1   5          0.59          2.47         0.16 o
  -7   0   5          1.77          2.12         0.33 o
  -6   0   5         84.91         96.72         2.06 o
  -5   0   5        164.46        160.28         2.64 o
  -4   0   5         19.69         24.46         2.54 o
  -3   0   5        507.65        524.33        12.53 o
  -2   0   5        230.55        229.48         6.23 o
  -1   0   5        122.70        142.42         3.08 o
   0   0   5         54.84         60.89         1.34 o
   1   0   5         22.30         19.91         0.45 o
   2   0   5         30.72         30.44         0.79 o
   3   0   5         51.06         44.57         1.60 o
   4   0   5        189.89        167.76         3.03 o
   5   0   5        106.82         91.08         1.42 o
   6   0   5          4.45          4.68         0.23 o
  -7   1   5          1.87          1.96         0.33 o
  -6   1   5        161.91        152.91         2.82 o
  -5   1   5        142.54        130.43         5.25 o
  -4   1   5          0.31          0.28         0.41 o
  -3   1   5        790.51        884.89        18.32 o
  -2   1   5        323.78        352.14         7.12 o
  -1   1   5         54.73         56.22         1.27 o
   0   1   5        503.22        512.74        10.59 o
   1   1   5        169.47        166.54         3.51 o
   2   1   5        214.57        221.79         5.54 o
   3   1   5         55.03         48.22         1.26 o
   4   1   5         25.58         28.46         0.68 o
   5   1   5         10.58          9.79         0.54 o
  -7   2   5          1.44          1.30         0.33 o
  -6   2   5         52.39         47.21         1.22 o
  -5   2   5        153.90        139.29         2.49 o
  -4   2   5         82.45         80.44         1.62 o
  -3   2   5        171.26        171.94         3.80 o
  -2   2   5        444.19        425.13         9.60 o
  -1   2   5         84.21         80.43         1.94 o
   0   2   5          0.22          0.63         0.17 o
   1   2   5        163.04        191.64         5.73 o
   2   2   5        151.03        151.06         5.87 o
   3   2   5         25.87         26.82         0.74 o
   4   2   5         62.39         57.20         1.01 o
   5   2   5         95.14         96.45         1.40 o
  -7   3   5          8.81          9.55         1.06 o
  -6   3   5          7.72          9.42         0.64 o
  -5   3   5        176.85        168.96         3.13 o
  -4   3   5         39.08         33.29         0.99 o
  -3   3   5         18.67         19.16         0.99 o
  -2   3   5        365.82        343.08        12.14 o
  -1   3   5        417.92        471.83         9.74 o
   0   3   5        104.77         83.22         2.10 o
   1   3   5          3.09         11.11         0.58 o
   2   3   5         57.45         54.88         1.12 o
   3   3   5        542.42        527.08        12.55 o
   4   3   5         28.52         33.19         0.73 o
   5   3   5        158.70        169.12         2.32 o
  -7   4   5         48.27         56.28         3.50 o
  -6   4   5         11.46         12.59         0.78 o
  -5   4   5        118.35        126.36         2.41 o
  -4   4   5         37.73         38.12         0.90 o
  -3   4   5          5.79          8.65         0.44 o
  -2   4   5         34.30         45.94         2.03 o
  -1   4   5          5.42          5.90         0.59 o
   0   4   5         15.87         22.27         1.09 o
   1   4   5        255.40        250.63         4.52 o
   2   4   5        120.09        122.70         2.03 o
   3   4   5         40.63         33.07         0.85 o
   4   4   5        180.45        198.06         3.44 o
   5   4   5          3.92          2.69         0.23 o
  -6   5   5         18.62         15.05         0.48 o
  -5   5   5         35.69         35.81         0.96 o
  -4   5   5         31.76         30.82         0.81 o
  -3   5   5          1.16          1.95         0.33 o
  -2   5   5         60.60         57.56         1.45 o
  -1   5   5        149.45        145.19         5.46 o
   0   5   5        153.93        138.39         2.15 o
   1   5   5        133.35        128.10         1.92 o
   2   5   5         16.32         16.87         0.75 o
   3   5   5          1.15          1.16         0.30 o
   4   5   5          6.17          7.69         0.33 o
  -6   6   5         24.56         25.11         0.71 o
  -5   6   5         13.41         12.59         0.53 o
  -4   6   5         84.77         81.28         1.27 o
  -3   6   5        208.24        207.62         3.07 o
  -2   6   5          6.74          6.71         0.41 o
  -1   6   5         14.67         15.67         0.62 o
   0   6   5          7.14          8.11         0.42 o
   1   6   5         26.02         20.46         0.97 o
   2   6   5          3.09          5.08         0.37 o
   3   6   5          1.51          2.24         0.33 o
   4   6   5         21.78         25.91         0.52 o
  -6   7   5          0.67          1.69         0.21 o
  -5   7   5         98.74         97.40         1.57 o
  -4   7   5        207.91        212.83         2.90 o
  -3   7   5          4.67          4.34         0.29 o
  -2   7   5          3.46          3.76         0.47 o
  -1   7   5        207.87        197.87         2.60 o
   0   7   5        115.59        103.20         1.59 o
   1   7   5         22.15         23.09         0.68 o
   2   7   5         19.36         15.12         0.66 o
   3   7   5         19.48         26.10         0.58 o
  -5   8   5          3.47          4.27         0.23 o
  -4   8   5         54.72         55.80         1.47 o
  -3   8   5         55.43         58.80         1.09 o
  -2   8   5         92.04         90.93         1.42 o
  -1   8   5          2.38          2.28         0.31 o
   0   8   5          2.69          2.69         0.30 o
   1   8   5          9.12          3.69         0.43 o
   2   8   5         25.28         28.08         0.61 o
   3   8   5         35.88         37.00         0.64 o
  -5   9   5          7.79          9.96         0.32 o
  -4   9   5         14.52         15.07         0.40 o
  -3   9   5         14.63         14.72         0.61 o
  -2   9   5          0.67          0.68         0.24 o
  -1   9   5          0.14          0.86         0.33 o
   0   9   5          8.21          6.96         0.46 o
   1   9   5         10.11          3.65         0.46 o
   2   9   5          6.27          9.49         0.38 o
  -4  10   5         47.47         53.76         0.97 o
  -3  10   5          5.98          6.40         0.29 o
  -2  10   5         34.84         31.65         0.75 o
  -1  10   5          9.31         10.73         0.42 o
   0  10   5          0.51          0.13         0.26 o
   1  10   5         43.05         39.47         0.85 o
  -2  11   5          0.61          2.51         0.19 o
   1 -14   6        158.02        167.57         3.05 o
  -2 -13   6          0.90          1.52         0.17 o
  -1 -13   6         70.73         67.29         1.40 o
   0 -13   6          3.72          2.94         0.23 o
   1 -13   6          2.45          2.58         0.32 o
   2 -13   6          0.02         -0.15         0.17 o
   3 -13   6          2.47          1.47         0.27 o
  -3 -12   6          9.73          9.74         0.90 o
  -2 -12   6          1.92          2.19         0.22 o
  -1 -12   6         16.19         14.76         0.56 o
   0 -12   6          0.26          0.68         0.28 o
   1 -12   6        114.31        108.49         2.18 o
   2 -12   6          5.56          6.64         0.61 o
   3 -12   6         14.68         14.36         0.45 o
   4 -12   6          3.73          1.08         0.18 o
  -3 -11   6         10.82          9.38         0.57 o
  -2 -11   6          9.26         11.68         0.54 o
  -1 -11   6         35.77         37.08         0.72 o
   0 -11   6        146.95        147.17         2.02 o
   1 -11   6         23.88         25.77         0.63 o
   2 -11   6         13.87         16.78         0.54 o
   3 -11   6         29.99         28.69         1.12 o
   4 -11   6        101.72         88.28         1.73 o
  -4 -10   6          5.41          3.20         0.30 o
  -3 -10   6         26.11         22.31         0.62 o
  -2 -10   6         11.09         11.97         0.50 o
  -1 -10   6        106.39        106.24         1.57 o
   0 -10   6        256.81        258.74         3.43 o
   1 -10   6        147.61        147.42         2.27 o
   2 -10   6         22.46         16.20         0.50 o
   3 -10   6          0.00         -0.02         0.23 o
   4 -10   6          1.52          1.91         0.24 o
   5 -10   6          7.30          8.08         0.30 o
  -5  -9   6          9.58         11.80         0.90 o
  -4  -9   6        120.59        112.92         2.39 o
  -3  -9   6         43.61         43.60         1.03 o
  -2  -9   6        165.36        172.92         2.78 o
  -1  -9   6        117.68        120.24         1.75 o
   0  -9   6         42.94         43.30         0.90 o
   1  -9   6         44.16         42.64         0.90 o
   2  -9   6         21.98         24.01         0.61 o
   3  -9   6         61.32         49.70         0.88 o
   4  -9   6          1.65          2.59         0.26 o
   5  -9   6         30.90         35.53         0.72 o
  -5  -8   6         32.04         32.73         1.38 o
  -4  -8   6         30.49         37.16         1.06 o
  -3  -8   6         40.56         39.57         0.99 o
  -2  -8   6        175.92        170.87         3.04 o
  -1  -8   6         35.70         38.66         0.86 o
   0  -8   6          4.63          5.52         0.96 o
   1  -8   6         16.46         14.26         0.68 o
   2  -8   6        249.35        227.61         2.96 o
   3  -8   6        178.84        161.77         2.30 o
   4  -8   6        155.38        147.81         2.30 o
   5  -8   6          7.70          7.48         0.34 o
  -5  -7   6          0.12          0.33         0.34 o
  -4  -7   6          2.26          2.52         0.37 o
  -3  -7   6         17.48         16.50         0.65 o
  -2  -7   6         36.75         41.47         0.95 o
  -1  -7   6        162.60        165.04         6.21 o
   0  -7   6          7.16         10.56         0.89 o
   1  -7   6          2.67          2.36         0.63 o
   2  -7   6         87.58         82.39         1.34 o
   3  -7   6         80.44         70.56         1.06 o
   4  -7   6        528.45        520.83         7.58 o
   5  -7   6         18.09         15.33         0.69 o
   6  -7   6         10.64         15.86         0.41 o
  -6  -6   6          9.70          5.54         0.65 o
  -5  -6   6         33.42         30.64         0.94 o
  -4  -6   6        361.89        335.64         4.97 o
  -3  -6   6        162.38        156.59         2.43 o
  -2  -6   6        202.29        206.03         6.10 o
  -1  -6   6        501.38        529.37        15.86 o
   0  -6   6         13.59         15.11         0.74 o
   1  -6   6        268.91        290.16         7.52 o
   2  -6   6        166.13        171.80         4.89 o
   3  -6   6         14.17         12.40         0.52 o
   4  -6   6          5.24          5.76         0.39 o
   5  -6   6         38.22         36.13         0.77 o
   6  -6   6         42.90         47.74         1.04 o
  -6  -5   6         10.99          9.23         0.79 o
  -5  -5   6          3.38          2.25         0.37 o
  -4  -5   6         42.29         43.16         0.90 o
  -3  -5   6         11.45          8.93         0.64 o
  -2  -5   6          6.00          7.26         0.69 o
  -1  -5   6        166.56        158.69         4.51 o
   0  -5   6         84.76         88.70         2.44 o
   1  -5   6         46.36         43.33         1.16 o
   2  -5   6        193.45        202.00         4.91 o
   3  -5   6          0.62          0.85         0.34 o
   4  -5   6         49.30         53.55         1.06 o
   5  -5   6         93.25         95.99         1.56 o
   6  -5   6         32.49         40.01         1.18 o
  -6  -4   6         59.50         62.40         1.59 o
  -5  -4   6        141.26        137.94         2.34 o
  -4  -4   6          1.59          0.77         0.34 o
  -3  -4   6        102.61         92.87         4.56 o
  -2  -4   6        145.64        173.59         3.84 o
  -1  -4   6         95.72         85.69         1.93 o
   0  -4   6        189.50        162.13         5.07 o
   1  -4   6       1680.33       1764.55        35.46 o
   2  -4   6         29.06         28.81         1.34 o
   3  -4   6        247.07        248.54         3.65 o
   4  -4   6        126.96        123.99         2.02 o
   5  -4   6         88.68         85.63         1.35 o
   6  -4   6          0.13          0.27         0.15 o
  -6  -3   6         14.43         14.23         1.06 o
  -5  -3   6         44.31         42.01         1.07 o
  -4  -3   6        156.98        147.68         2.64 o
  -3  -3   6          0.26         -0.24         0.60 o
  -2  -3   6         19.32         18.80         0.56 o
  -1  -3   6       2177.96       2292.09        40.04 o
   0  -3   6       1085.53       1111.13        24.72 o
   1  -3   6          1.40          0.87         0.19 o
   2  -3   6        171.90        164.29         3.98 o
   3  -3   6          2.83          2.09         0.40 o
   4  -3   6        113.24        101.10         2.18 o
   5  -3   6          2.45          3.50         0.30 o
   6  -3   6          0.28          0.40         0.14 o
  -7  -2   6         48.60         56.70         2.28 o
  -6  -2   6          2.66          1.30         0.49 o
  -5  -2   6        238.88        235.68         4.58 o
  -4  -2   6         66.22         63.06         1.32 o
  -3  -2   6         58.19         54.37         6.35 o
  -2  -2   6        902.18        870.24        38.29 o
  -1  -2   6          0.48          1.09         0.22 o
   0  -2   6         89.98         79.13         1.94 o
   1  -2   6         30.98         27.17         0.71 o
   2  -2   6          1.33          5.03         0.47 o
   3  -2   6         74.40         71.31         1.27 o
   4  -2   6         54.38         47.03         0.98 o
   5  -2   6         23.58         25.15         0.65 o
   6  -2   6         16.68         16.19         0.38 o
  -7  -1   6          4.85          4.56         0.49 o
  -6  -1   6          6.33          6.51         0.60 o
  -5  -1   6          6.00          6.92         0.62 o
  -4  -1   6         53.61         35.66         1.18 o
  -3  -1   6        255.88        260.90         6.34 o
  -2  -1   6       1067.15       1099.12        39.43 o
  -1  -1   6       1787.15       1886.29        37.14 o
   0  -1   6        167.90        158.09         3.78 o
   1  -1   6        151.80        164.28         3.51 o
   2  -1   6        672.50        729.16        15.35 o
   3  -1   6          1.91          3.92         0.49 o
   4  -1   6         99.35         93.91         1.42 o
   5  -1   6         11.55         12.05         0.47 o
   6  -1   6          1.44          1.66         0.16 o
  -7   0   6          1.53          2.28         0.33 o
  -6   0   6         39.94         40.20         1.35 o
  -5   0   6        177.22        182.31         3.50 o
  -4   0   6         17.99         14.28         0.76 o
  -3   0   6        129.64        146.76         4.34 o
  -2   0   6        473.05        537.42        12.22 o
  -1   0   6          0.83          0.88         0.24 o
   0   0   6          0.00          0.73         0.19 o
   1   0   6          7.18          8.56         0.50 o
   2   0   6        303.60        287.04         6.32 o
   3   0   6         16.47         22.21         0.95 o
   4   0   6         75.72         68.96         1.11 o
   5   0   6         83.04         71.21         1.29 o
  -7   1   6         69.19         76.09         2.93 o
  -6   1   6        115.13        117.82         3.53 o
  -5   1   6        559.83        566.84         9.75 o
  -4   1   6        185.05        162.96         2.77 o
  -3   1   6        288.45        286.30        14.67 o
  -2   1   6        275.05        286.65         5.77 o
  -1   1   6          2.64          1.41         0.20 o
   0   1   6         23.17         18.04         0.62 o
   1   1   6        152.65        139.41         4.76 o
   2   1   6         85.44         90.80         2.86 o
   3   1   6          0.06          0.15         0.37 o
   4   1   6          9.24          9.01         0.40 o
   5   1   6         13.09         10.45         0.34 o
  -7   2   6          0.31          0.81         0.33 o
  -6   2   6        157.06        164.38         4.04 o
  -5   2   6          1.64          2.64         0.37 o
  -4   2   6          5.40          3.77         0.46 o
  -3   2   6        255.35        280.76         6.73 o
  -2   2   6         15.30         14.51         0.61 o
  -1   2   6        334.02        325.92         8.60 o
   0   2   6          0.17          0.03         0.31 o
   1   2   6         44.62         49.99         3.06 o
   2   2   6         62.35         52.85         1.06 o
   3   2   6         68.55         55.50         1.21 o
   4   2   6         15.49         17.52         0.51 o
   5   2   6         14.37         13.90         0.35 o
  -7   3   6         14.29         16.13         0.81 o
  -6   3   6          3.99          2.77         0.81 o
  -5   3   6         16.37         18.77         0.70 o
  -4   3   6        163.27        147.38         2.56 o
  -3   3   6         20.53         28.40         0.87 o
  -2   3   6        150.74        151.30         4.31 o
  -1   3   6        226.45        238.46         5.67 o
   0   3   6         65.68         56.81         3.75 o
   1   3   6         34.87         34.63         2.59 o
   2   3   6        171.23        172.90         2.63 o
   3   3   6        144.03        136.59         3.06 o
   4   3   6         89.33         92.81         1.60 o
   5   3   6          5.51          7.67         0.27 o
  -6   4   6          0.07          0.29         0.21 o
  -5   4   6         90.46         90.82         1.80 o
  -4   4   6         68.21         61.25         1.15 o
  -3   4   6          0.67          0.57         0.37 o
  -2   4   6        295.07        279.73        12.22 o
  -1   4   6        307.39        290.26        10.53 o
   0   4   6        175.86        167.70         2.88 o
   1   4   6        125.15        117.23         1.77 o
   2   4   6         37.52         28.62         0.85 o
   3   4   6         17.08         20.64         0.61 o
   4   4   6          1.71          3.25         0.33 o
  -6   5   6         18.93         16.93         0.52 o
  -5   5   6        282.18        263.49         4.28 o
  -4   5   6         18.02         15.18         0.55 o
  -3   5   6          5.43          6.45         0.38 o
  -2   5   6       1135.89       1164.13        15.25 o
  -1   5   6         12.34         12.82         0.57 o
   0   5   6          2.94          2.62         0.35 o
   1   5   6        185.31        189.68         2.69 o
   2   5   6         79.45         84.00         1.50 o
   3   5   6         37.39         34.91         0.93 o
   4   5   6          2.50          2.68         0.33 o
  -6   6   6          1.74          0.65         0.21 o
  -5   6   6         12.17         12.74         1.30 o
  -4   6   6         47.69         44.86         0.82 o
  -3   6   6        363.97        368.38         5.26 o
  -2   6   6        701.30        700.30         9.07 o
  -1   6   6         19.92         15.22         0.61 o
   0   6   6         30.33         25.30         0.68 o
   1   6   6        232.25        214.00         3.00 o
   2   6   6        157.45        160.39         3.25 o
   3   6   6          1.60          1.64         0.23 o
  -5   7   6          5.48          5.09         0.29 o
  -4   7   6         93.13         94.56         1.40 o
  -3   7   6        238.82        253.84         3.48 o
  -2   7   6          7.06          7.53         0.45 o
  -1   7   6          0.53          0.87         0.31 o
   0   7   6        256.64        222.19         3.08 o
   1   7   6          1.19          0.60         0.25 o
   2   7   6         33.47         31.92         0.70 o
   3   7   6          0.08          0.32         0.14 o
  -5   8   6          9.36         10.95         0.33 o
  -4   8   6        108.98        119.43         1.64 o
  -3   8   6         79.28         83.50         1.43 o
  -2   8   6          1.81          2.15         0.24 o
  -1   8   6         69.27         64.69         1.23 o
   0   8   6         60.68         59.08         1.49 o
   1   8   6          8.26          9.65         0.48 o
   2   8   6         29.22         29.55         0.79 o
  -4   9   6         13.94         13.20         0.33 o
  -3   9   6          8.36          7.40         0.34 o
  -2   9   6          7.85          8.09         0.42 o
  -1   9   6          5.94          8.07         0.40 o
   0   9   6          9.13         11.26         0.51 o
   1   9   6          0.90          0.45         0.23 o
  -3  10   6         25.00         27.90         0.58 o
  -2  10   6         46.46         60.85         1.24 o
  -1  10   6         14.98         19.10         0.65 o
   0  10   6          8.13          8.83         0.49 o
   1 -14   7         18.40         18.52         0.53 o
  -2 -13   7          0.34          0.58         0.18 o
  -1 -13   7         30.40         31.28         0.70 o
   0 -13   7          2.59          3.37         0.25 o
   1 -13   7         80.19         78.63         1.42 o
   2 -13   7         24.41         25.21         0.55 o
   3 -13   7         31.03         26.09         1.68 o
  -3 -12   7          2.42          1.80         0.19 o
  -2 -12   7         17.91         19.11         0.64 o
  -1 -12   7         74.40         74.11         1.23 o
   0 -12   7          3.50          3.77         0.38 o
   1 -12   7         83.00         87.52         4.49 o
   2 -12   7          0.00          0.03         0.24 o
   3 -12   7         28.27         28.85         0.72 o
  -3 -11   7         24.73         27.71         0.69 o
  -2 -11   7          5.97          5.42         0.48 o
  -1 -11   7        514.91        534.64         6.88 o
   0 -11   7       1223.12       1348.82        17.27 o
   1 -11   7         43.32         44.09         0.97 o
   2 -11   7         36.62         33.83         0.90 o
   3 -11   7         77.20         75.92         1.12 o
   4 -11   7          4.80          3.01         0.24 o
  -4 -10   7         24.34         24.85         1.51 o
  -3 -10   7        107.49        111.09         1.99 o
  -2 -10   7         67.93         66.80         1.14 o
  -1 -10   7        277.42        274.86         3.64 o
   0 -10   7        104.02        101.62         1.50 o
   1 -10   7         35.46         35.54         0.81 o
   2 -10   7         33.44         32.30         0.65 o
   3 -10   7        268.19        249.04         3.38 o
   4 -10   7          0.76          0.64         0.18 o
   5 -10   7         17.29         15.60         0.47 o
  -5  -9   7          6.07          6.82         0.50 o
  -4  -9   7        243.35        259.45         5.18 o
  -3  -9   7         93.67         96.52         1.81 o
  -2  -9   7          4.31          3.76         0.36 o
  -1  -9   7          8.27          7.96         0.40 o
   0  -9   7        280.62        285.44         4.01 o
   1  -9   7          5.67          5.44         0.54 o
   2  -9   7        166.90        159.80         2.14 o
   3  -9   7        128.15        112.32         1.66 o
   4  -9   7          8.40          8.44         0.40 o
   5  -9   7         31.22         27.22         0.66 o
  -5  -8   7        374.82        382.13        10.31 o
  -4  -8   7         14.43         14.80         0.69 o
  -3  -8   7         16.69         13.99         0.65 o
  -2  -8   7         46.32         43.53         0.97 o
  -1  -8   7         67.81         62.63         1.16 o
   0  -8   7         51.94         44.77         1.67 o
   1  -8   7         18.05         15.39         0.57 o
   2  -8   7         47.34         50.35         0.87 o
   3  -8   7          0.85          0.46         0.28 o
   4  -8   7         16.35         14.71         0.48 o
   5  -8   7         35.42         42.09         0.88 o
  -5  -7   7         40.18         38.95         1.24 o
  -4  -7   7         26.36         30.19         0.85 o
  -3  -7   7          6.84          7.48         0.53 o
  -2  -7   7        523.78        519.62         7.86 o
  -1  -7   7          7.73          6.95         0.90 o
   0  -7   7        115.26        115.78         3.28 o
   1  -7   7        223.31        237.52         6.26 o
   2  -7   7         22.38         20.41         0.69 o
   3  -7   7          3.48          1.58         0.37 o
   4  -7   7         26.51         30.80         0.74 o
   5  -7   7         34.93         31.54         0.66 o
  -6  -6   7          1.47          0.49         0.33 o
  -5  -6   7         37.09         34.13         1.05 o
  -4  -6   7          0.11          0.72         0.35 o
  -3  -6   7         13.25         16.37         0.61 o
  -2  -6   7          0.41          0.02         0.37 o
  -1  -6   7        237.94        253.77         6.75 o
   0  -6   7        348.14        365.38         9.63 o
   1  -6   7         34.30         35.08         1.22 o
   2  -6   7          2.23          2.15         0.37 o
   3  -6   7        515.78        499.21         6.72 o
   4  -6   7        448.52        471.23         7.49 o
   5  -6   7          4.44          5.85         0.33 o
  -6  -5   7         20.55         19.88         1.30 o
  -5  -5   7         37.93         39.05         1.05 o
  -4  -5   7         34.89         38.01         0.96 o
  -3  -5   7         18.61         15.76         0.68 o
  -2  -5   7         16.32         19.05         1.32 o
  -1  -5   7         52.46         51.00         1.55 o
   0  -5   7        143.96        164.64         4.29 o
   1  -5   7        306.14        313.26         7.12 o
   2  -5   7         77.71         72.66         3.04 o
   3  -5   7        746.39        763.07         9.62 o
   4  -5   7         22.09         19.57         0.60 o
   5  -5   7          0.27          0.58         0.39 o
  -6  -4   7          9.00          9.99         0.66 o
  -5  -4   7         58.34         57.91         1.34 o
  -4  -4   7          0.20          1.78         0.37 o
  -3  -4   7         94.19         92.63         2.49 o
  -2  -4   7          8.35          9.91         0.59 o
  -1  -4   7       2025.61       2166.86        56.09 o
   0  -4   7         38.99         56.29         1.36 o
   1  -4   7         56.93         42.87         1.12 o
   2  -4   7       1130.21       1151.06        30.66 o
   3  -4   7        598.28        585.19         7.43 o
   4  -4   7          9.78         10.56         0.51 o
   5  -4   7         35.74         38.59         1.56 o
   6  -4   7          6.11          7.83         0.54 o
  -6  -3   7         84.72         90.73         2.64 o
  -5  -3   7         35.96         36.74         0.98 o
  -4  -3   7        111.69        103.37         1.78 o
  -3  -3   7         11.77         12.51         0.83 o
  -2  -3   7        240.67        241.40         6.69 o
  -1  -3   7         62.78         52.26         1.78 o
   0  -3   7       1058.33       1151.42        29.97 o
   1  -3   7        339.87        343.50         7.21 o
   2  -3   7         97.91        101.12         3.13 o
   3  -3   7        308.22        299.25         4.06 o
   4  -3   7         10.02          9.78         0.46 o
   5  -3   7         76.62         72.59         2.77 o
  -7  -2   7         76.59         83.59         3.10 o
  -6  -2   7         82.05         87.66         3.91 o
  -5  -2   7          7.20          6.98         0.59 o
  -4  -2   7        154.02        133.22         2.13 o
  -3  -2   7          7.10          4.73         1.06 o
  -2  -2   7       1855.78       2011.99        62.49 o
  -1  -2   7       1097.43       1143.05        28.04 o
   0  -2   7       1063.42       1115.15        25.84 o
   1  -2   7         77.65         75.09         2.00 o
   2  -2   7        163.87        170.84         4.87 o
   3  -2   7         10.02         10.31         0.52 o
   4  -2   7         20.16         19.20         0.66 o
   5  -2   7          5.78          8.98         0.45 o
  -7  -1   7          9.86          9.12         0.65 o
  -6  -1   7        173.61        181.51         7.01 o
  -5  -1   7        176.65        170.41         3.62 o
  -4  -1   7         87.20         86.05         1.48 o
  -3  -1   7          9.65          8.11         0.72 o
  -2  -1   7        488.99        525.96        27.05 o
  -1  -1   7        208.26        196.68        15.40 o
   0  -1   7       1484.51       1573.23        36.26 o
   1  -1   7        597.39        640.75        13.20 o
   2  -1   7         41.83         41.96         1.43 o
   3  -1   7         47.15         47.50         0.85 o
   4  -1   7         51.36         43.34         0.83 o
   5  -1   7         14.12         16.20         0.45 o
  -7   0   7          0.32          0.33         0.33 o
  -6   0   7          8.33          6.94         0.81 o
  -5   0   7          8.87          7.31         0.47 o
  -4   0   7        174.61        171.94         2.71 o
  -3   0   7         75.29         75.50         2.25 o
  -2   0   7         25.14         32.78         1.53 o
  -1   0   7         32.33         26.50         1.09 o
   0   0   7        797.13        807.68        21.00 o
   1   0   7        209.51        207.09         4.93 o
   2   0   7         32.41         30.81         1.29 o
   3   0   7         75.89         72.82         1.24 o
   4   0   7          4.56          2.70         0.28 o
   5   0   7         22.19         19.14         0.50 o
  -7   1   7         74.73         77.39         2.93 o
  -6   1   7         22.13         24.18         0.97 o
  -5   1   7         70.07         68.98         1.46 o
  -4   1   7          1.61          0.90         0.39 o
  -3   1   7        159.45        160.88         5.56 o
  -2   1   7         58.36         54.45         1.46 o
  -1   1   7         37.83         40.80         1.33 o
   0   1   7          5.77          4.41         0.45 o
   1   1   7        665.69        670.31        45.24 o
   2   1   7        303.28        291.20         4.00 o
   3   1   7         87.33         75.95         1.35 o
   4   1   7         18.67         16.80         0.50 o
   5   1   7        138.35        142.78         2.25 o
  -7   2   7          0.01          0.16         0.16 o
  -6   2   7        216.89        234.47         8.96 o
  -5   2   7         57.44         54.31         1.22 o
  -4   2   7          6.78          6.60         0.40 o
  -3   2   7        161.57        151.19         2.48 o
  -2   2   7        131.54        119.19         3.38 o
  -1   2   7         84.81         83.81         2.44 o
   0   2   7        183.49        204.93         5.55 o
   1   2   7        596.41        590.61        17.22 o
   2   2   7         35.99         36.10         0.86 o
   3   2   7        275.19        264.52         4.31 o
   4   2   7         55.23         60.83         1.52 o
   5   2   7          5.97          5.46         0.26 o
  -6   3   7         59.69         58.28         2.09 o
  -5   3   7         65.44         63.84         1.36 o
  -4   3   7         27.58         31.40         0.77 o
  -3   3   7        143.51        150.10         2.67 o
  -2   3   7         32.10         32.07         1.27 o
  -1   3   7         47.96         41.14         1.53 o
   0   3   7        143.35        135.94         2.60 o
   1   3   7         20.21         23.88         0.67 o
   2   3   7        480.08        434.66         5.60 o
   3   3   7         70.70         78.94         1.44 o
   4   3   7         56.75         64.79         1.54 o
  -6   4   7          0.04         -0.21         0.21 o
  -5   4   7         20.18         22.17         0.67 o
  -4   4   7        189.94        176.51         2.94 o
  -3   4   7          9.71         10.06         0.48 o
  -2   4   7         14.46         13.21         0.57 o
  -1   4   7          0.33          0.80         0.35 o
   0   4   7          0.75          1.53         0.41 o
   1   4   7         57.23         59.56         1.06 o
   2   4   7         22.27         22.77         0.62 o
   3   4   7          4.64          4.16         0.34 o
   4   4   7          0.07          0.49         0.18 o
  -6   5   7          9.59         10.38         0.40 o
  -5   5   7         12.04          9.69         0.47 o
  -4   5   7        382.18        365.36         4.86 o
  -3   5   7         55.32         54.01         0.99 o
  -2   5   7        233.72        238.80         3.26 o
  -1   5   7         51.57         53.69         1.01 o
   0   5   7         91.87         85.91         1.33 o
   1   5   7        199.79        202.63         2.85 o
   2   5   7         25.44         30.77         0.73 o
   3   5   7          7.83          5.01         0.45 o
  -6   6   7          2.80          2.20         0.33 o
  -5   6   7        186.75        179.63         3.42 o
  -4   6   7        101.62        103.81         1.51 o
  -3   6   7          2.18          1.45         0.28 o
  -2   6   7        224.19        226.69         3.16 o
  -1   6   7         40.66         38.23         0.85 o
   0   6   7          3.03          2.26         0.32 o
   1   6   7         35.91         38.98         0.75 o
   2   6   7          6.72          3.27         0.50 o
   3   6   7         27.12         25.64         0.57 o
  -5   7   7          2.40          2.31         0.19 o
  -4   7   7          1.31          1.72         0.25 o
  -3   7   7        241.07        242.91         3.65 o
  -2   7   7         81.50         83.43         1.30 o
  -1   7   7         34.45         34.11         0.82 o
   0   7   7          0.07          0.38         0.25 o
   1   7   7          3.12          1.86         0.27 o
   2   7   7          0.66          0.54         0.19 o
  -5   8   7         39.12         42.25         0.92 o
  -4   8   7          7.63          9.14         0.45 o
  -3   8   7          0.79          0.74         0.22 o
  -2   8   7         31.01         28.68         1.79 o
  -1   8   7         60.91         51.86         2.61 o
   0   8   7         18.03         17.69         0.53 o
   1   8   7          9.60         12.24         0.75 o
  -4   9   7         21.66         25.63         0.50 o
  -3   9   7         25.30         24.50         0.46 o
  -2   9   7          0.39          0.84         0.18 o
  -1   9   7          2.01          1.28         0.26 o
   0   9   7          5.92          7.15         0.49 o
  -2 -13   8         86.68         77.01         1.43 o
  -1 -13   8         49.53         46.17         0.78 o
   0 -13   8          5.11          5.77         0.32 o
   1 -13   8         20.63         25.10         0.60 o
   2 -13   8          0.95          0.60         0.18 o
  -3 -12   8          4.60          2.99         0.44 o
  -2 -12   8          1.00          0.43         0.20 o
  -1 -12   8        118.79        125.68         1.70 o
   0 -12   8        197.94        200.03         3.90 o
   1 -12   8         32.70         35.11         1.09 o
   2 -12   8         24.59         27.43         0.64 o
   3 -12   8          5.25          4.29         0.66 o
  -3 -11   8          0.91          1.40         0.40 o
  -2 -11   8         12.17         10.28         0.50 o
  -1 -11   8         52.63         55.47         0.97 o
   0 -11   8         15.96         14.65         0.49 o
   1 -11   8         94.65         91.44         1.41 o
   2 -11   8          0.32          0.54         0.30 o
   3 -11   8          0.00         -0.05         0.20 o
   4 -11   8          7.95          9.53         0.40 o
  -4 -10   8          1.52          1.58         0.35 o
  -3 -10   8          0.03          0.00         0.34 o
  -2 -10   8         23.03         22.92         0.72 o
  -1 -10   8          0.64          1.51         0.32 o
   0 -10   8          0.32          1.79         0.45 o
   1 -10   8        194.83        184.19         2.80 o
   2 -10   8         62.27         54.81         0.88 o
   3 -10   8          5.64          3.40         0.25 o
   4 -10   8         55.67         58.50         1.12 o
  -5  -9   8         21.81         22.76         0.79 o
  -4  -9   8         11.85         11.90         0.59 o
  -3  -9   8          6.54          5.21         0.38 o
  -2  -9   8        254.15        261.74         4.03 o
  -1  -9   8        125.05        127.48         1.81 o
   0  -9   8         47.57         44.17         0.85 o
   1  -9   8         64.17         66.15         1.32 o
   2  -9   8        266.96        258.85         3.90 o
   3  -9   8         23.94         23.81         0.58 o
   4  -9   8         57.29         54.51         1.22 o
   5  -9   8          0.01          0.20         0.16 o
  -5  -8   8        193.85        227.50         6.22 o
  -4  -8   8         34.85         33.92         0.82 o
  -3  -8   8          5.72          5.87         0.46 o
  -2  -8   8         51.95         48.80         1.01 o
  -1  -8   8          1.39          1.46         0.38 o
   0  -8   8        107.53        113.54         1.86 o
   1  -8   8          2.16          2.34         0.41 o
   2  -8   8        223.55        201.81         2.83 o
   3  -8   8         42.22         36.40         0.82 o
   4  -8   8          6.66          3.57         0.42 o
   5  -8   8          3.05          2.10         0.17 o
  -5  -7   8         14.80         15.15         1.04 o
  -4  -7   8        269.57        268.96         4.84 o
  -3  -7   8          7.32          7.28         0.40 o
  -2  -7   8          9.85          9.64         0.54 o
  -1  -7   8          6.46          9.75         0.51 o
   0  -7   8         42.12         42.18         1.52 o
   1  -7   8        384.64        405.98         6.50 o
   2  -7   8         11.78         13.73         0.55 o
   3  -7   8        370.80        374.69         4.81 o
   4  -7   8          8.27          7.00         0.60 o
   5  -7   8         12.07         11.59         0.36 o
  -6  -6   8         22.06         20.53         1.14 o
  -5  -6   8        252.51        248.14         5.89 o
  -4  -6   8        304.78        307.54         5.19 o
  -3  -6   8        176.98        174.36         2.86 o
  -2  -6   8        515.04        520.82         7.97 o
  -1  -6   8         68.80         65.29         2.00 o
   0  -6   8        116.89        100.98         3.34 o
   1  -6   8        108.31        109.89         6.20 o
   2  -6   8         73.10         69.41         1.11 o
   3  -6   8         41.06         33.52         0.73 o
   4  -6   8        412.06        431.02         6.88 o
   5  -6   8         11.65         11.54         0.36 o
  -6  -5   8          6.84          6.68         0.98 o
  -5  -5   8         32.17         31.42         1.44 o
  -4  -5   8         93.90         90.69         1.81 o
  -3  -5   8          0.02          0.12         0.32 o
  -2  -5   8        139.77        130.81         3.18 o
  -1  -5   8         55.56         61.56         2.13 o
   0  -5   8        105.44         94.02         2.54 o
   1  -5   8         29.55         27.55         1.01 o
   2  -5   8          0.13          0.51         0.35 o
   3  -5   8        219.87        222.00         3.11 o
   4  -5   8         89.48         81.67         1.48 o
   5  -5   8          0.36          1.10         0.18 o
  -6  -4   8         26.82         24.30         0.97 o
  -5  -4   8         39.59         36.27         1.71 o
  -4  -4   8        382.68        361.00         6.23 o
  -3  -4   8         11.26         12.95         0.54 o
  -2  -4   8         40.31         34.06         1.12 o
  -1  -4   8        276.92        300.89         9.26 o
   0  -4   8         13.76         11.66         0.69 o
   1  -4   8         40.27         50.07         1.45 o
   2  -4   8        130.19        116.21         1.63 o
   3  -4   8          8.21          9.53         0.43 o
   4  -4   8        183.23        181.21         2.80 o
   5  -4   8          3.57          3.29         0.33 o
  -6  -3   8          6.69          5.66         1.06 o
  -5  -3   8         18.40         16.69         1.17 o
  -4  -3   8         85.22         83.55         1.46 o
  -3  -3   8        599.84        572.65        19.39 o
  -2  -3   8        617.42        638.00        19.33 o
  -1  -3   8        783.09        844.51        20.80 o
   0  -3   8          3.48          5.88         0.50 o
   1  -3   8        235.93        239.19         6.62 o
   2  -3   8        164.78        155.91         2.10 o
   3  -3   8          4.57          3.75         0.31 o
   4  -3   8          5.95          4.78         0.31 o
   5  -3   8          1.11          1.11         0.21 o
  -6  -2   8          0.02          0.00         0.49 o
  -5  -2   8         57.00         58.75         2.07 o
  -4  -2   8        390.83        378.66         5.69 o
  -3  -2   8       1083.01       1064.82        32.06 o
  -2  -2   8        187.84        179.44         4.86 o
  -1  -2   8        625.61        675.79        17.81 o
   0  -2   8         14.92         17.10         0.60 o
   1  -2   8          1.96          1.36         0.36 o
   2  -2   8          2.01          4.14         0.42 o
   3  -2   8          2.33          2.13         0.30 o
   4  -2   8         29.70         25.88         0.60 o
   5  -2   8         32.71         24.13         0.56 o
  -7  -1   8         12.08         15.97         0.81 o
  -6  -1   8         13.84         13.85         0.98 o
  -5  -1   8         28.57         27.90         1.03 o
  -4  -1   8         68.66         63.50         1.15 o
  -3  -1   8         59.34         54.09         1.61 o
  -2  -1   8         11.49         18.05         0.84 o
  -1  -1   8        192.36        192.20         5.22 o
   0  -1   8        177.24        174.05         4.20 o
   1  -1   8         14.63         12.14         0.80 o
   2  -1   8          3.34          1.89         0.41 o
   3  -1   8          1.66          2.63         0.32 o
   4  -1   8         60.64         52.98         0.98 o
   5  -1   8          8.72          7.35         0.41 o
  -7   0   8         60.16         59.80         2.28 o
  -6   0   8         45.08         49.53         2.12 o
  -5   0   8          5.73          6.78         0.55 o
  -4   0   8         22.51         23.13         0.76 o
  -3   0   8        220.95        208.54         4.12 o
  -2   0   8        146.22        152.40         3.60 o
  -1   0   8        137.22        144.19         3.41 o
   0   0   8        175.10        176.48         4.84 o
   1   0   8         77.12         74.24         1.97 o
   2   0   8         24.94         22.60         0.68 o
   3   0   8          0.00          0.38         0.28 o
   4   0   8         29.24         26.34         0.60 o
   5   0   8         63.23         60.86         1.15 o
  -6   1   8         59.32         64.12         1.90 o
  -5   1   8         19.97         17.78         0.67 o
  -4   1   8        128.56        129.75         1.98 o
  -3   1   8          0.00          0.29         0.35 o
  -2   1   8        233.21        261.01         7.08 o
  -1   1   8          1.57          2.64         0.45 o
   0   1   8        391.41        401.19        10.70 o
   1   1   8        169.31        166.96         2.33 o
   2   1   8          0.29          0.25         0.38 o
   3   1   8         36.97         35.71         0.84 o
   4   1   8        133.12        134.94         2.69 o
   5   1   8          1.65          1.43         0.18 o
  -6   2   8         12.07         12.39         0.55 o
  -5   2   8         36.60         33.04         1.01 o
  -4   2   8         61.67         49.59         1.09 o
  -3   2   8          0.96          1.17         0.32 o
  -2   2   8         79.35         79.96         2.25 o
  -1   2   8        692.36        668.98        17.70 o
   0   2   8        624.14        615.40        11.36 o
   1   2   8        202.31        189.20         2.62 o
   2   2   8         17.09         13.71         0.62 o
   3   2   8         38.45         31.29         0.80 o
   4   2   8         40.85         48.89         0.90 o
  -6   3   8          4.07          5.58         0.40 o
  -5   3   8         53.76         52.88         1.17 o
  -4   3   8         26.01         24.01         0.72 o
  -3   3   8        136.84        127.12         1.98 o
  -2   3   8         19.18         17.65         0.60 o
  -1   3   8         73.60         75.05         1.48 o
   0   3   8          2.85          2.89         0.35 o
   1   3   8         32.61         26.78         0.69 o
   2   3   8        538.60        532.03         7.21 o
   3   3   8          7.72          6.50         0.57 o
   4   3   8          7.33          7.99         0.30 o
  -6   4   8          8.25          8.69         0.64 o
  -5   4   8         42.90         38.77         0.91 o
  -4   4   8          2.31          2.02         0.32 o
  -3   4   8         70.13         68.33         1.07 o
  -2   4   8        102.61         96.57         1.49 o
  -1   4   8         17.83         17.20         0.64 o
   0   4   8        185.78        186.96         2.62 o
   1   4   8        253.36        252.88         3.52 o
   2   4   8         33.60         32.23         0.73 o
   3   4   8          5.75          5.41         0.36 o
   4   4   8          7.96          9.45         0.81 o
  -6   5   8         13.97          9.70         0.83 o
  -5   5   8         48.27         43.84         1.03 o
  -4   5   8          1.25          1.48         0.25 o
  -3   5   8         27.31         24.16         0.61 o
  -2   5   8         80.79         82.07         1.30 o
  -1   5   8        307.95        311.97         4.30 o
   0   5   8        325.67        313.62         4.02 o
   1   5   8         29.64         31.65         0.69 o
   2   5   8          0.14          1.01         0.51 o
   3   5   8          7.20          7.80         0.34 o
  -5   6   8        125.71        130.11         3.32 o
  -4   6   8         27.92         27.28         0.67 o
  -3   6   8         64.31         62.47         1.10 o
  -2   6   8         96.60         93.65         1.52 o
  -1   6   8         90.76         86.08         1.58 o
   0   6   8         24.65         25.17         0.63 o
   1   6   8         77.72         60.54         2.05 o
   2   6   8         29.46         39.00         0.77 o
  -5   7   8         67.04         70.88         1.60 o
  -4   7   8        123.32        136.46         1.98 o
  -3   7   8          6.32          5.21         0.81 o
  -2   7   8         14.61         17.88         0.53 o
  -1   7   8         16.31         16.72         0.61 o
   0   7   8         12.07          9.63         0.54 o
   1   7   8         25.47         23.00         0.61 o
   2   7   8          0.01         -0.03         0.17 o
  -4   8   8         99.63         98.92         1.38 o
  -3   8   8          5.52          5.66         0.26 o
  -2   8   8          0.96          1.84         0.23 o
  -1   8   8         53.76         56.03         1.01 o
   0   8   8          6.45          5.28         0.32 o
   1   8   8          4.02          4.37         0.90 o
  -3   9   8         10.87         13.56         0.33 o
  -2   9   8         50.05         54.65         0.91 o
  -1   9   8         87.87        101.20         1.93 o
  -2 -13   9         25.55         26.33         0.63 o
  -1 -13   9         31.67         31.23         0.63 o
   0 -13   9         41.48         40.57         0.72 o
   1 -13   9         19.03         20.58         0.49 o
   2 -13   9         13.54         12.80         0.54 o
  -3 -12   9        197.08        211.73         5.55 o
  -2 -12   9          9.44          9.37         0.34 o
  -1 -12   9         24.41         23.92         0.53 o
   0 -12   9         62.25         61.47         1.04 o
   1 -12   9         46.78         47.94         0.86 o
   2 -12   9        135.49        131.18         2.38 o
   3 -12   9          0.09          0.12         0.24 o
  -3 -11   9          1.50          1.93         0.21 o
  -2 -11   9        162.11        160.74         3.11 o
  -1 -11   9        569.64        610.63         8.12 o
   0 -11   9         84.48         92.29         1.42 o
   1 -11   9        194.34        207.52         3.36 o
   2 -11   9         43.89         43.46         1.01 o
   3 -11   9          7.30          6.65         0.50 o
   4 -11   9          3.09          1.63         0.33 o
  -4 -10   9          1.23          1.32         0.26 o
  -3 -10   9         17.11         13.36         1.47 o
  -2 -10   9         82.00         80.38         1.29 o
  -1 -10   9          3.16          3.69         0.31 o
   0 -10   9          5.81          5.03         0.36 o
   1 -10   9         39.29         39.54         0.93 o
   2 -10   9         38.28         38.06         0.85 o
   3 -10   9         19.37         18.72         0.61 o
   4 -10   9         10.37         10.98         0.38 o
  -5  -9   9          0.58          1.79         0.49 o
  -4  -9   9         52.04         51.10         1.25 o
  -3  -9   9          1.87          2.11         0.35 o
  -2  -9   9        171.99        175.87         2.77 o
  -1  -9   9          4.49          4.49         0.51 o
   0  -9   9        146.56        131.15         2.82 o
   1  -9   9          0.27          0.09         0.35 o
   2  -9   9          1.50          2.18         0.31 o
   3  -9   9         99.71         95.99         1.43 o
   4  -9   9          0.33         -0.09         0.20 o
  -5  -8   9          0.26          0.74         0.49 o
  -4  -8   9         35.67         29.39         0.84 o
  -3  -8   9        286.58        287.30         4.35 o
  -2  -8   9         19.47         16.05         0.64 o
  -1  -8   9         20.66         23.30         0.69 o
   0  -8   9         52.03         54.08         0.97 o
   1  -8   9        557.70        573.92         9.85 o
   2  -8   9         60.53         57.02         0.99 o
   3  -8   9         57.77         61.57         1.00 o
   4  -8   9         24.13         23.65         0.59 o
   5  -8   9          4.04          6.37         0.30 o
  -5  -7   9         11.08          8.42         0.78 o
  -4  -7   9          3.71          2.40         0.41 o
  -3  -7   9          8.89          9.83         0.54 o
  -2  -7   9         40.99         38.96         1.12 o
  -1  -7   9         17.03         14.87         0.68 o
   0  -7   9        886.53        915.24        11.67 o
   1  -7   9         55.62         47.38         1.07 o
   2  -7   9        364.27        362.40         6.02 o
   3  -7   9        167.16        164.30         2.34 o
   4  -7   9          0.25          1.16         0.28 o
   5  -7   9          6.68          5.43         0.27 o
  -6  -6   9         11.06          9.45         0.81 o
  -5  -6   9          0.55          0.98         0.65 o
  -4  -6   9          0.13          0.39         0.47 o
  -3  -6   9         15.05         13.72         0.64 o
  -2  -6   9        187.61        182.87         2.90 o
  -1  -6   9        275.04        264.36         5.41 o
   0  -6   9          0.16          0.08         0.53 o
   1  -6   9        122.29        118.45         1.92 o
   2  -6   9        812.91        813.61        10.25 o
   3  -6   9          2.39          2.53         0.29 o
   4  -6   9          5.31          3.58         0.26 o
   5  -6   9         94.44        109.90         1.81 o
  -6  -5   9          6.65          6.19         0.81 o
  -5  -5   9         14.44         12.71         1.63 o
  -4  -5   9         13.85         16.10         0.75 o
  -3  -5   9        362.52        351.99         5.35 o
  -2  -5   9         43.12         41.79         1.00 o
  -1  -5   9        327.70        350.21        10.76 o
   0  -5   9          2.18          5.03         0.63 o
   1  -5   9         20.22         20.96         0.67 o
   2  -5   9        270.90        258.08         3.58 o
   3  -5   9        182.16        187.32         2.66 o
   4  -5   9         16.33         16.12         0.52 o
   5  -5   9        157.70        172.17         2.76 o
  -6  -4   9          0.39         -0.65         0.65 o
  -5  -4   9          0.23          0.08         0.69 o
  -4  -4   9         23.62         24.28         0.79 o
  -3  -4   9          8.27          7.05         0.48 o
  -2  -4   9        124.71        118.88         5.54 o
  -1  -4   9         73.92         72.01         2.30 o
   0  -4   9         48.82         42.53         1.43 o
   1  -4   9         11.48         13.98         1.06 o
   2  -4   9        456.48        465.29         5.89 o
   3  -4   9        423.82        411.75         5.59 o
   4  -4   9         30.11         27.05         0.68 o
   5  -4   9         26.66         30.62         0.66 o
  -6  -3   9          0.03         -0.16         0.49 o
  -5  -3   9         41.89         42.68         1.50 o
  -4  -3   9        535.72        525.63         8.42 o
  -3  -3   9        785.71        783.74        12.50 o
  -2  -3   9         73.70         67.65         2.24 o
  -1  -3   9        238.95        236.42         6.41 o
   0  -3   9        184.36        174.12         4.79 o
   1  -3   9        144.05        155.64         4.58 o
   2  -3   9          1.60          2.08         0.35 o
   3  -3   9          8.93          7.01         0.33 o
   4  -3   9        271.28        276.55         5.31 o
   5  -3   9          2.31          1.85         0.18 o
  -6  -2   9          9.92          9.12         0.81 o
  -5  -2   9        105.90        107.10         3.05 o
  -4  -2   9       1191.10       1188.20        19.27 o
  -3  -2   9        718.62        720.49        10.32 o
  -2  -2   9          2.56          2.95         0.50 o
  -1  -2   9         97.89        105.24         3.01 o
   0  -2   9        109.36        105.89         3.39 o
   1  -2   9         81.85         79.22         1.84 o
   2  -2   9         22.42         21.41         0.62 o
   3  -2   9          1.46          2.53         0.34 o
   4  -2   9         42.03         46.21         0.98 o
   5  -2   9          1.88          0.63         0.17 o
  -6  -1   9        188.62        199.43         7.50 o
  -5  -1   9         38.27         38.50         1.83 o
  -4  -1   9         86.38         80.18         1.83 o
  -3  -1   9        727.90        720.49        10.81 o
  -2  -1   9         42.82         41.93         1.56 o
  -1  -1   9        733.69        768.57        20.39 o
   0  -1   9        270.58        272.90         7.36 o
   1  -1   9         10.53         12.24         0.57 o
   2  -1   9         17.77         18.82         0.65 o
   3  -1   9        371.19        364.05         4.81 o
   4  -1   9         22.66         18.32         0.96 o
   5  -1   9          3.72          2.97         0.35 o
  -6   0   9          1.59          1.63         0.49 o
  -5   0   9          1.25          1.13         0.32 o
  -4   0   9        237.66        248.82         3.67 o
  -3   0   9         33.03         31.21         0.75 o
  -2   0   9         98.74         89.74         2.96 o
  -1   0   9         85.38         77.89         2.72 o
   0   0   9        453.14        448.56        15.24 o
   1   0   9         16.76         13.24         0.49 o
   2   0   9         70.54         62.58         1.09 o
   3   0   9        290.35        285.99         3.92 o
   4   0   9         56.28         61.53         1.17 o
  -6   1   9         87.32         96.30         3.75 o
  -5   1   9          8.73          7.88         0.45 o
  -4   1   9        181.23        175.68         2.73 o
  -3   1   9        118.86        115.64         1.80 o
  -2   1   9        118.65        101.43         2.47 o
  -1   1   9         12.44         12.86         0.81 o
   0   1   9        109.30        103.12         1.80 o
   1   1   9        111.45        108.55         1.61 o
   2   1   9        555.98        554.02         7.59 o
   3   1   9          0.85          0.88         0.26 o
   4   1   9         51.36         55.13         1.00 o
  -6   2   9          6.77          7.23         0.65 o
  -5   2   9          0.17          0.73         0.29 o
  -4   2   9          0.43          0.71         0.32 o
  -3   2   9         57.13         48.03         0.93 o
  -2   2   9         37.30         39.05         0.81 o
  -1   2   9        110.24        101.84         1.70 o
   0   2   9         50.29         53.49         1.11 o
   1   2   9        349.46        341.32         4.52 o
   2   2   9         63.83         69.28         1.15 o
   3   2   9         67.70         66.83         1.14 o
   4   2   9         22.75         22.67         0.53 o
  -6   3   9          0.26          0.20         0.27 o
  -5   3   9         47.34         48.74         1.18 o
  -4   3   9          0.27          0.03         0.30 o
  -3   3   9          3.76          5.19         0.45 o
  -2   3   9        102.10        101.74         1.64 o
  -1   3   9        211.00        210.47         4.03 o
   0   3   9         47.37         47.13         0.97 o
   1   3   9        108.87        114.09         1.73 o
   2   3   9          0.07          0.23         0.33 o
   3   3   9         28.59         27.00         1.01 o
  -6   4   9          0.20          0.39         0.21 o
  -5   4   9         49.86         49.37         1.08 o
  -4   4   9         27.04         26.02         0.67 o
  -3   4   9        136.38        140.04         1.80 o
  -2   4   9         57.67         60.01         1.08 o
  -1   4   9        530.49        562.07         8.07 o
   0   4   9         72.43         75.16         1.32 o
   1   4   9          0.14          0.90         0.27 o
   2   4   9          2.99          4.55         0.36 o
   3   4   9         15.10         15.64         0.67 o
  -5   5   9         34.25         29.62         0.75 o
  -4   5   9          0.64          0.46         0.25 o
  -3   5   9        295.25        314.16         4.07 o
  -2   5   9          4.38          4.32         0.32 o
  -1   5   9        139.85        140.16         2.30 o
   0   5   9        116.60        119.91         2.95 o
   1   5   9          0.00          0.01         0.28 o
   2   5   9          3.73          2.58         0.26 o
  -5   6   9          3.16          3.44         0.35 o
  -4   6   9         79.10         75.69         1.19 o
  -3   6   9          0.46          0.86         0.35 o
  -2   6   9         58.84         58.01         1.05 o
  -1   6   9        162.91        165.21         3.01 o
   0   6   9          6.17          6.68         0.73 o
   1   6   9          0.26          0.20         0.27 o
   2   6   9         32.01         29.78         0.63 o
  -4   7   9         73.94         81.57         1.16 o
  -3   7   9        209.72        223.89         3.04 o
  -2   7   9         47.03         45.85         0.82 o
  -1   7   9          0.08         -0.13         0.22 o
   0   7   9         10.54          6.84         0.41 o
   1   7   9          3.61          3.13         0.35 o
  -3   8   9         58.11         57.90         0.98 o
  -2   8   9          0.06          0.23         0.15 o
  -1   8   9          0.03          0.10         0.22 o
   0   8   9          4.75          7.46         0.40 o
  -1 -13  10          2.17          2.06         0.20 o
   0 -13  10        396.43        418.84         6.47 o
   1 -13  10          1.24          0.94         0.19 o
   2 -13  10          0.14          0.58         0.18 o
  -3 -12  10         30.00         27.92         0.71 o
  -2 -12  10          3.33          2.88         0.22 o
  -1 -12  10        131.07        134.82         2.04 o
   0 -12  10         92.95         95.12         1.91 o
   1 -12  10          4.85          4.37         0.41 o
   2 -12  10         69.54         66.56         2.17 o
   3 -12  10         81.95         75.72         4.12 o
  -3 -11  10          4.89          4.33         0.30 o
  -2 -11  10         24.31         26.90         0.65 o
  -1 -11  10          1.40          1.51         0.28 o
   0 -11  10        259.89        267.30         4.36 o
   1 -11  10          9.33          8.85         0.59 o
   2 -11  10         53.51         50.72         0.99 o
   3 -11  10          5.25          3.89         0.27 o
  -4 -10  10          1.44          2.19         0.31 o
  -3 -10  10         79.31         77.18         2.08 o
  -2 -10  10         32.86         34.84         0.80 o
  -1 -10  10          2.16          2.51         0.27 o
   0 -10  10        345.17        350.91         5.14 o
   1 -10  10        380.06        404.78         6.40 o
   2 -10  10          0.40          0.95         0.27 o
   3 -10  10         10.97          8.94         0.35 o
   4 -10  10          3.55          1.85         0.26 o
  -4  -9  10          8.96         11.40         0.52 o
  -3  -9  10          0.01          0.07         0.33 o
  -2  -9  10        103.33         99.65         1.82 o
  -1  -9  10          3.96          4.66         0.43 o
   0  -9  10        108.86        105.94         1.75 o
   1  -9  10        368.64        361.83         5.76 o
   2  -9  10          1.97          1.57         0.29 o
   3  -9  10          1.62          0.85         0.35 o
   4  -9  10         12.93          8.85         0.38 o
  -5  -8  10          6.35          8.96         0.65 o
  -4  -8  10          8.35          9.88         1.02 o
  -3  -8  10          5.24          4.46         0.37 o
  -2  -8  10         45.01         45.16         1.02 o
  -1  -8  10         75.44         83.64         1.36 o
   0  -8  10        152.94        159.04         2.32 o
   1  -8  10        472.15        467.12         8.07 o
   2  -8  10         29.38         31.19         0.68 o
   3  -8  10        439.54        440.31         6.24 o
   4  -8  10         42.12         43.86         0.82 o
  -5  -7  10          0.00         -0.19         0.73 o
  -4  -7  10         13.74         15.86         0.71 o
  -3  -7  10          1.43          0.85         0.37 o
  -2  -7  10          2.28          2.79         0.36 o
  -1  -7  10        178.08        190.28         2.65 o
   0  -7  10        275.66        281.88         3.98 o
   1  -7  10         56.04         50.95         1.03 o
   2  -7  10          4.72          6.67         0.44 o
   3  -7  10        203.46        208.77         2.91 o
   4  -7  10          2.68          3.62         0.24 o
  -6  -6  10         40.08         39.43         1.79 o
  -5  -6  10          5.07          6.67         1.47 o
  -4  -6  10          2.72          2.02         0.38 o
  -3  -6  10         38.49         38.32         0.88 o
  -2  -6  10         11.39         13.53         0.60 o
  -1  -6  10          0.11          0.53         0.35 o
   0  -6  10         32.01         32.53         0.83 o
   1  -6  10        119.14        122.54         2.10 o
   2  -6  10        653.80        632.10        13.20 o
   3  -6  10        145.00        130.67         1.90 o
   4  -6  10          0.04          0.24         0.19 o
   5  -6  10         13.23         12.76         0.37 o
  -6  -5  10         21.01         18.25         1.30 o
  -5  -5  10         21.18         22.97         1.47 o
  -4  -5  10         17.44         18.36         0.77 o
  -3  -5  10         13.98         15.75         0.75 o
  -2  -5  10         80.95         79.78         1.48 o
  -1  -5  10          1.51          1.51         0.42 o
   0  -5  10        125.53        120.88         2.17 o
   1  -5  10          1.40          0.05         0.39 o
   2  -5  10        197.85        195.00         2.58 o
   3  -5  10          6.89          6.96         0.33 o
   4  -5  10          5.55          6.55         0.43 o
   5  -5  10          0.34          0.16         0.16 o
  -5  -4  10         65.08         58.49         2.61 o
  -4  -4  10         78.56         72.74         1.47 o
  -3  -4  10          0.92          0.11         0.36 o
  -2  -4  10        600.73        616.12         8.69 o
  -1  -4  10        778.02        759.16        16.24 o
   0  -4  10         13.25         12.39         0.91 o
   1  -4  10          1.00          0.55         0.52 o
   2  -4  10         17.73         17.39         0.59 o
   3  -4  10          8.39          8.72         0.37 o
   4  -4  10          2.25          2.13         0.31 o
   5  -4  10          2.88          3.97         0.29 o
  -5  -3  10          4.26          2.44         0.81 o
  -4  -3  10        100.96         93.66         1.76 o
  -3  -3  10        241.70        232.30         3.63 o
  -2  -3  10         99.25         86.34         1.63 o
  -1  -3  10         34.98         31.50         1.52 o
   0  -3  10          8.65         12.79         1.25 o
   1  -3  10        172.55        180.75         2.86 o
   2  -3  10        145.84        140.35         2.00 o
   3  -3  10        266.50        259.18         3.48 o
   4  -3  10          1.95          3.19         0.31 o
   5  -3  10          4.71          5.70         0.49 o
  -5  -2  10         57.86         54.01         1.73 o
  -4  -2  10        181.53        183.40         3.01 o
  -3  -2  10         32.77         29.26         0.79 o
  -2  -2  10         10.67         11.71         0.59 o
  -1  -2  10         41.76         44.91         1.58 o
   0  -2  10         72.68         83.07         1.50 o
   1  -2  10        248.87        238.24         3.04 o
   2  -2  10         50.03         44.90         0.83 o
   3  -2  10        124.66        129.55         1.88 o
   4  -2  10         18.17         22.25         0.54 o
  -6  -1  10         29.35         34.54         1.63 o
  -5  -1  10         27.27         25.31         0.81 o
  -4  -1  10        112.60        110.84         2.12 o
  -3  -1  10          4.72          6.76         0.42 o
  -2  -1  10        136.03        124.20         2.07 o
  -1  -1  10          0.78          0.75         0.37 o
   0  -1  10         23.93         27.90         0.84 o
   1  -1  10        192.32        180.12         2.28 o
   2  -1  10         85.85         77.34         1.18 o
   3  -1  10         19.55         15.62         0.49 o
   4  -1  10         98.39        105.06         1.74 o
  -6   0  10        116.96        122.37         4.56 o
  -5   0  10          2.07          0.91         0.34 o
  -4   0  10        178.78        182.05         2.68 o
  -3   0  10         12.90         14.10         0.59 o
  -2   0  10          9.35          7.19         0.44 o
  -1   0  10         45.77         42.13         0.86 o
   0   0  10         79.64         84.09         1.45 o
   1   0  10          1.72          1.29         0.32 o
   2   0  10          7.09          5.22         0.33 o
   3   0  10         45.77         43.30         0.88 o
   4   0  10          0.43          0.06         0.15 o
  -6   1  10          1.84          3.42         0.49 o
  -5   1  10          8.67          8.55         0.61 o
  -4   1  10          0.75          0.60         0.30 o
  -3   1  10        105.37         99.36         1.70 o
  -2   1  10         27.16         25.63         0.68 o
  -1   1  10        367.15        353.90         4.51 o
   0   1  10          9.94          9.89         0.49 o
   1   1  10         25.63         27.13         0.67 o
   2   1  10        168.30        158.61         2.16 o
   3   1  10         29.38         29.40         1.15 o
   4   1  10          9.00          9.09         0.42 o
  -6   2  10         11.62         13.03         0.81 o
  -5   2  10         16.66         20.58         0.74 o
  -4   2  10          0.00          0.17         0.30 o
  -3   2  10         19.63         19.92         0.64 o
  -2   2  10        242.50        237.71         3.09 o
  -1   2  10          2.60          4.16         0.37 o
   0   2  10        476.29        446.35         6.92 o
   1   2  10        505.69        506.81         6.86 o
   2   2  10        193.34        216.35         3.03 o
   3   2  10         48.51         46.47         0.88 o
  -6   3  10          7.57          7.08         0.65 o
  -5   3  10          0.25          0.25         0.26 o
  -4   3  10         89.94         82.33         1.64 o
  -3   3  10          8.44          9.57         0.45 o
  -2   3  10        114.55        110.31         1.64 o
  -1   3  10          0.05          0.07         0.31 o
   0   3  10        310.01        313.79         4.64 o
   1   3  10         25.64         25.02         0.62 o
   2   3  10         56.91         53.52         1.00 o
   3   3  10          0.26          0.03         0.18 o
  -5   4  10         12.39          9.52         0.67 o
  -4   4  10         13.66         14.36         0.53 o
  -3   4  10        207.65        219.09         3.06 o
  -2   4  10          2.35          1.97         0.40 o
  -1   4  10        381.95        393.58         6.54 o
   0   4  10         18.54         18.86         0.63 o
   1   4  10        130.53        131.36         1.89 o
   2   4  10          1.88          1.01         0.28 o
  -5   5  10         11.02         10.15         0.49 o
  -4   5  10        198.72        203.78         2.90 o
  -3   5  10         64.21         69.31         1.30 o
  -2   5  10        160.83        164.63         2.26 o
  -1   5  10        137.69        143.62         2.46 o
   0   5  10          0.70          1.42         0.30 o
   1   5  10         39.20         45.01         0.94 o
   2   5  10          0.35          0.42         0.24 o
  -4   6  10         39.16         44.28         0.74 o
  -3   6  10         44.60         39.03         0.67 o
  -2   6  10          9.13          8.48         0.56 o
  -1   6  10         50.18         49.88         1.01 o
   0   6  10         62.93         64.38         1.25 o
   1   6  10         25.07         28.37         0.77 o
  -3   7  10          5.02          4.47         0.41 o
  -2   7  10         11.55         10.63         0.35 o
  -1   7  10          1.94          1.71         0.19 o
   0   7  10          1.00          1.17         0.34 o
  -1 -13  11          0.94          1.11         0.16 o
   0 -13  11         23.36         23.34         0.54 o
   1 -13  11         10.79          8.85         0.48 o
  -2 -12  11          0.91          1.30         0.17 o
  -1 -12  11        197.20        216.10         3.17 o
   0 -12  11         35.98         35.19         0.66 o
   1 -12  11          2.71          3.29         0.21 o
   2 -12  11         25.53         28.25         0.63 o
  -3 -11  11          3.96          2.97         0.23 o
  -2 -11  11          0.78          1.57         0.29 o
  -1 -11  11         39.74         43.25         1.06 o
   0 -11  11         86.39         95.59         2.22 o
   1 -11  11          0.14          1.25         0.38 o
   2 -11  11         12.46         10.90         0.40 o
   3 -11  11         12.10         11.73         0.40 o
  -4 -10  11         56.35         52.21         1.14 o
  -3 -10  11          5.16          5.53         0.39 o
  -2 -10  11          0.38          0.55         0.31 o
  -1 -10  11          5.74          5.86         0.31 o
   0 -10  11          0.29          0.89         0.27 o
   1 -10  11          7.16          6.35         0.58 o
   2 -10  11         17.67         15.05         0.72 o
   3 -10  11          1.72          1.32         0.30 o
  -4  -9  11          1.89          0.95         0.26 o
  -3  -9  11         12.08         12.18         0.59 o
  -2  -9  11         10.08          8.99         0.52 o
  -1  -9  11          0.76          1.01         0.32 o
   0  -9  11         77.70         78.67         1.30 o
   1  -9  11          0.29         -0.10         0.35 o
   2  -9  11         21.31         20.70         0.59 o
   3  -9  11          6.17          9.29         0.39 o
   4  -9  11         14.11         17.27         0.69 o
  -5  -8  11         55.58         48.89         1.44 o
  -4  -8  11         50.71         47.60         1.20 o
  -3  -8  11        141.37        138.96         2.40 o
  -2  -8  11          1.16          0.74         0.33 o
  -1  -8  11          1.94          2.17         0.33 o
   0  -8  11         84.24         79.83         1.39 o
   1  -8  11        291.04        296.39         5.19 o
   2  -8  11         11.36         13.13         0.54 o
   3  -8  11          8.12          8.44         0.52 o
   4  -8  11        148.41        145.53         2.54 o
  -5  -7  11          1.25          0.49         0.35 o
  -4  -7  11         34.49         35.44         1.12 o
  -3  -7  11         32.43         28.59         0.81 o
  -2  -7  11          0.06         -0.04         0.32 o
  -1  -7  11          0.36          0.57         0.33 o
   0  -7  11        150.88        141.31         2.05 o
   1  -7  11        227.07        228.14         3.66 o
   2  -7  11          0.58          1.23         0.28 o
   3  -7  11        523.51        535.56         9.84 o
   4  -7  11         78.73         79.16         1.33 o
  -5  -6  11         78.09         83.74         2.41 o
  -4  -6  11          6.72          7.46         0.59 o
  -3  -6  11         23.11         22.71         0.70 o
  -2  -6  11         34.31         32.71         0.79 o
  -1  -6  11         23.63         23.94         0.88 o
   0  -6  11         35.05         36.93         0.95 o
   1  -6  11        464.57        488.07         7.14 o
   2  -6  11        361.92        374.50         4.77 o
   3  -6  11         39.33         35.47         0.68 o
   4  -6  11         22.75         24.83         0.55 o
  -5  -5  11          6.65          6.92         0.63 o
  -4  -5  11        276.13        282.55         5.41 o
  -3  -5  11         69.79         63.39         1.23 o
  -2  -5  11        306.09        304.56         4.13 o
  -1  -5  11         33.59         42.69         1.03 o
   0  -5  11         49.96         47.54         0.97 o
   1  -5  11        151.39        141.86         2.37 o
   2  -5  11        601.22        616.08         8.04 o
   3  -5  11         67.39         65.95         1.06 o
   4  -5  11          0.91          0.71         0.30 o
  -5  -4  11          7.82          8.15         1.14 o
  -4  -4  11         84.61         80.38         3.07 o
  -3  -4  11        238.18        244.10         4.18 o
  -2  -4  11         14.04          8.67         0.48 o
  -1  -4  11        182.86        169.87         2.53 o
   0  -4  11          7.14          7.04         0.43 o
   1  -4  11        108.31        104.38         1.81 o
   2  -4  11        593.86        594.81         7.76 o
   3  -4  11        134.66        139.21         1.94 o
   4  -4  11          1.69          1.52         0.19 o
  -4  -3  11        589.64        577.53         8.70 o
  -3  -3  11        127.67        128.33         2.28 o
  -2  -3  11        185.29        187.79         3.24 o
  -1  -3  11        247.36        235.35         3.18 o
   0  -3  11          3.76          5.67         0.50 o
   1  -3  11          0.11          0.78         0.37 o
   2  -3  11         71.40         68.63         1.10 o
   3  -3  11        119.63        120.14         1.85 o
   4  -3  11        135.00        122.95         2.41 o
  -4  -2  11        246.32        243.39         4.17 o
  -3  -2  11         93.08         90.60         1.69 o
  -2  -2  11         94.78         87.60         1.55 o
  -1  -2  11         27.92         29.49         0.71 o
   0  -2  11         20.89         21.14         0.70 o
   1  -2  11          7.66          7.20         0.46 o
   2  -2  11          9.38          9.19         0.51 o
   3  -2  11        176.83        167.19         2.92 o
   4  -2  11          1.68          2.39         0.31 o
  -5  -1  11         62.23         61.92         2.77 o
  -4  -1  11          7.57          7.90         0.50 o
  -3  -1  11        107.78        102.68         1.68 o
  -2  -1  11        323.44        323.95         4.68 o
  -1  -1  11         63.31         59.29         1.10 o
   0  -1  11         56.35         55.25         1.12 o
   1  -1  11         16.77         16.10         0.62 o
   2  -1  11         35.97         38.44         0.76 o
   3  -1  11         17.45         20.86         0.89 o
   4  -1  11         38.46         36.31         0.74 o
  -6   0  11         38.89         34.54         1.47 o
  -5   0  11          0.02          0.06         0.31 o
  -4   0  11         40.22         40.17         0.89 o
  -3   0  11        109.16        106.07         2.00 o
  -2   0  11         15.57         12.23         0.59 o
  -1   0  11         24.02         23.73         0.63 o
   0   0  11         31.58         30.14         0.93 o
   1   0  11          6.59          6.38         0.39 o
   2   0  11          8.25         10.31         0.43 o
   3   0  11         51.00         55.21         1.16 o
   4   0  11          0.38          0.38         0.19 o
  -6   1  11          1.06          0.81         0.33 o
  -5   1  11         40.23         42.50         1.00 o
  -4   1  11         25.12         25.87         0.70 o
  -3   1  11        510.61        498.96         9.51 o
  -2   1  11         55.00         47.91         1.11 o
  -1   1  11        136.93        138.36         2.30 o
   0   1  11        139.97        140.57         2.19 o
   1   1  11         48.58         49.64         0.98 o
   2   1  11         91.07         85.80         1.54 o
   3   1  11         19.75         17.93         0.49 o
  -6   2  11          9.24          7.17         0.65 o
  -5   2  11         17.22         14.42         0.51 o
  -4   2  11        164.56        155.50         4.48 o
  -3   2  11        192.22        190.36         3.38 o
  -2   2  11        274.09        273.17         3.68 o
  -1   2  11        106.85        107.56         1.63 o
   0   2  11          1.21          1.38         0.30 o
   1   2  11         46.81         46.55         0.99 o
   2   2  11         27.11         27.74         0.56 o
   3   2  11          9.33          8.81         0.49 o
  -5   3  11         75.06         60.92         1.24 o
  -4   3  11          9.96          9.38         0.70 o
  -3   3  11          4.75          5.76         0.33 o
  -2   3  11         74.56         75.09         1.17 o
  -1   3  11          1.77          1.70         0.31 o
   0   3  11         20.91         23.52         0.79 o
   1   3  11         15.55         17.98         0.93 o
   2   3  11         31.72         33.86         0.66 o
  -5   4  11        112.62        119.73         4.72 o
  -4   4  11          1.03          1.28         0.42 o
  -3   4  11          0.12          0.45         0.27 o
  -2   4  11        184.63        189.97         2.73 o
  -1   4  11        145.99        148.31         2.35 o
   0   4  11        206.73        216.62         3.26 o
   1   4  11          2.70          2.33         0.25 o
   2   4  11         52.78         51.73         1.51 o
  -4   5  11          7.37          6.25         0.31 o
  -3   5  11          3.96          5.79         0.28 o
  -2   5  11        128.79        129.69         2.12 o
  -1   5  11          0.08          0.11         0.21 o
   0   5  11         15.36         15.95         0.50 o
   1   5  11         36.29         41.78         0.86 o
  -4   6  11         34.17         38.18         0.86 o
  -3   6  11         68.03         69.96         1.18 o
  -2   6  11         26.05         26.30         0.57 o
  -1   6  11         62.19         63.14         1.07 o
   0   6  11         43.20         45.09         0.89 o
   0 -13  12          0.20          0.18         0.14 o
  -2 -12  12         25.62         23.71         0.66 o
  -1 -12  12         39.62         38.97         0.64 o
   0 -12  12          0.99          1.27         0.24 o
   1 -12  12          0.10          0.00         0.16 o
   2 -12  12          0.51          0.78         0.26 o
  -3 -11  12         28.82         30.34         0.80 o
  -2 -11  12         22.53         24.19         0.63 o
  -1 -11  12         62.32         63.11         1.06 o
   0 -11  12          0.05          0.21         0.24 o
   1 -11  12         40.45         41.37         0.76 o
   2 -11  12          3.53          2.73         0.20 o
  -4 -10  12         13.25         10.83         0.39 o
  -3 -10  12        309.58        318.17         6.36 o
  -2 -10  12          6.94          7.42         1.06 o
  -1 -10  12         79.91         80.28         1.75 o
   0 -10  12         81.77         82.26         1.49 o
   1 -10  12         13.41         14.51         0.63 o
   2 -10  12         57.59         52.09         1.00 o
   3 -10  12         17.32         19.14         0.46 o
  -4  -9  12         37.47         32.95         0.82 o
  -3  -9  12         27.70         27.09         1.43 o
  -2  -9  12         11.21          9.67         0.54 o
  -1  -9  12         41.42         38.25         0.77 o
   0  -9  12          9.04         10.40         0.57 o
   1  -9  12         41.91         42.00         0.91 o
   2  -9  12          3.08          2.39         0.46 o
   3  -9  12          2.19          1.09         0.22 o
  -5  -8  12         96.90         95.22         4.48 o
  -4  -8  12          0.66          0.48         0.27 o
  -3  -8  12         23.10         21.47         0.63 o
  -2  -8  12         40.33         36.88         0.89 o
  -1  -8  12        144.81        143.72         1.85 o
   0  -8  12         73.73         73.09         1.38 o
   1  -8  12          2.22          2.18         0.31 o
   2  -8  12        121.40        128.19         2.34 o
   3  -8  12          1.72          1.47         0.23 o
   4  -8  12         71.64         66.00         4.73 o
  -5  -7  12         80.95         78.30         2.18 o
  -4  -7  12          0.84          1.11         0.48 o
  -3  -7  12          8.62          8.56         0.51 o
  -2  -7  12         65.83         58.59         1.10 o
  -1  -7  12         19.14         15.04         0.53 o
   0  -7  12          0.60          0.25         0.32 o
   1  -7  12        123.33        131.54         2.21 o
   2  -7  12         82.95         80.29         1.37 o
   3  -7  12          2.02          0.96         0.20 o
   4  -7  12         72.41         67.83         1.66 o
  -5  -6  12         32.68         37.76         1.32 o
  -4  -6  12          0.78          0.50         0.44 o
  -3  -6  12         47.67         45.19         0.99 o
  -2  -6  12        229.00        234.52         3.77 o
  -1  -6  12         34.82         41.06         0.95 o
   0  -6  12          1.91          3.85         0.39 o
   1  -6  12        151.18        152.14         2.50 o
   2  -6  12         36.93         35.14         0.79 o
   3  -6  12          1.47          1.30         0.19 o
   4  -6  12         36.53         38.03         0.72 o
  -5  -5  12         34.83         38.78         1.79 o
  -4  -5  12          1.60          2.53         0.49 o
  -3  -5  12         65.77         69.19         1.31 o
  -2  -5  12         10.16         10.22         0.68 o
  -1  -5  12          5.11          4.88         0.38 o
   0  -5  12         30.27         25.47         0.71 o
   1  -5  12         91.30         94.66         1.66 o
   2  -5  12          1.82          2.84         0.31 o
   3  -5  12          7.15          5.95         0.51 o
   4  -5  12         10.82         12.48         0.47 o
  -5  -4  12         19.86         22.81         1.30 o
  -4  -4  12        238.67        237.93         4.75 o
  -3  -4  12         15.12         12.42         0.59 o
  -2  -4  12        230.20        233.48         3.65 o
  -1  -4  12          6.30          6.77         0.40 o
   0  -4  12        155.09        162.22         2.46 o
   1  -4  12        185.17        186.74         3.01 o
   2  -4  12          0.01          0.29         0.23 o
   3  -4  12         67.69         66.33         0.99 o
   4  -4  12          3.55          3.97         0.28 o
  -5  -3  12         22.11         21.02         1.30 o
  -4  -3  12          0.86          0.86         0.33 o
  -3  -3  12        179.67        176.96         3.03 o
  -2  -3  12          2.20          1.82         0.42 o
  -1  -3  12        105.96        116.15         2.50 o
   0  -3  12         73.01         68.75         1.22 o
   1  -3  12        108.68        106.89         1.74 o
   2  -3  12        223.96        234.90         3.16 o
   3  -3  12          5.47          4.53         0.24 o
   4  -3  12          0.10          0.29         0.16 o
  -5  -2  12         27.40         28.19         1.47 o
  -4  -2  12         32.46         29.16         0.96 o
  -3  -2  12         58.66         51.11         0.98 o
  -2  -2  12         16.21         13.40         0.79 o
  -1  -2  12         90.79         95.09         1.53 o
   0  -2  12          0.02          0.05         0.34 o
   1  -2  12         10.80         12.19         0.54 o
   2  -2  12         50.41         52.44         0.88 o
   3  -2  12         24.98         26.35         0.72 o
  -5  -1  12         30.22         27.21         1.04 o
  -4  -1  12         42.90         41.41         0.97 o
  -3  -1  12        107.73         98.41         1.69 o
  -2  -1  12         83.76         82.06         1.48 o
  -1  -1  12          0.04         -0.01         0.33 o
   0  -1  12          2.60          2.97         0.35 o
   1  -1  12         22.60         21.51         0.65 o
   2  -1  12         36.48         37.09         0.96 o
   3  -1  12         28.16         25.46         0.58 o
  -5   0  12         60.32         61.59         1.84 o
  -4   0  12         40.71         42.42         0.98 o
  -3   0  12         50.90         58.60         1.28 o
  -2   0  12         91.51         86.86         1.34 o
  -1   0  12          5.55          6.56         0.51 o
   0   0  12         12.11         12.90         0.52 o
   1   0  12         94.91         95.58         1.73 o
   2   0  12          0.79          0.47         0.40 o
   3   0  12         55.93         57.30         1.11 o
  -5   1  12          2.76          2.02         0.26 o
  -4   1  12         51.05         47.72         1.11 o
  -3   1  12         15.83         14.22         0.55 o
  -2   1  12        372.74        356.85         4.85 o
  -1   1  12        110.71        111.89         1.66 o
   0   1  12         29.69         28.89         0.69 o
   1   1  12         28.38         28.68         0.71 o
   2   1  12         21.01         20.99         0.60 o
   3   1  12          1.15          2.06         0.29 o
  -5   2  12         31.54         33.11         0.75 o
  -4   2  12         12.79         13.43         0.66 o
  -3   2  12        108.25        116.70         2.25 o
  -2   2  12          2.45          2.74         0.28 o
  -1   2  12        286.98        304.67         4.25 o
   0   2  12        229.83        242.35         3.62 o
   1   2  12         64.28         65.37         1.58 o
   2   2  12          0.00          0.36         0.20 o
  -5   3  12          1.87          0.30         0.19 o
  -4   3  12         39.95         42.27         0.96 o
  -3   3  12         24.19         23.63         0.76 o
  -2   3  12          9.04          9.72         0.46 o
  -1   3  12        206.96        208.47         3.03 o
   0   3  12          7.56          7.59         0.78 o
   1   3  12          1.26          1.43         0.22 o
   2   3  12          0.65          0.76         0.41 o
  -4   4  12         21.07         25.24         0.61 o
  -3   4  12        266.34        282.61         3.83 o
  -2   4  12          1.09          1.07         0.23 o
  -1   4  12         58.88         67.22         1.43 o
   0   4  12          9.06          8.58         0.37 o
   1   4  12          8.75         10.10         0.41 o
  -4   5  12          9.10         10.25         0.42 o
  -3   5  12         48.20         53.15         1.16 o
  -2   5  12         10.81         10.55         0.33 o
  -1   5  12         44.67         48.82         0.95 o
   0   5  12         16.79         13.82         0.56 o
  -2   6  12          4.89          6.35         0.81 o
  -1 -12  13          2.82          1.96         0.24 o
   0 -12  13         18.22         17.61         0.38 o
   1 -12  13          8.47          8.94         0.28 o
  -3 -11  13         54.16         50.18         1.17 o
  -2 -11  13          4.23          5.25         0.34 o
  -1 -11  13          2.28          2.76         0.26 o
   0 -11  13         58.42         58.33         0.98 o
   1 -11  13          6.01          7.38         0.37 o
   2 -11  13         48.91         49.69         0.80 o
  -3 -10  13         77.66         75.26         1.45 o
  -2 -10  13         76.34         79.16         1.39 o
  -1 -10  13          0.08          0.13         0.21 o
   0 -10  13          5.16          4.35         0.29 o
   1 -10  13          5.03          4.02         0.35 o
   2 -10  13         30.11         29.50         0.62 o
  -4  -9  13          2.72          1.85         0.57 o
  -3  -9  13         15.61         12.76         0.55 o
  -2  -9  13         11.86         13.74         0.86 o
  -1  -9  13          0.00         -0.25         0.29 o
   0  -9  13         20.24         19.10         0.57 o
   1  -9  13          7.21          8.15         1.30 o
   2  -9  13        180.47        186.14         3.25 o
   3  -9  13         60.60         66.18         1.23 o
  -4  -8  13          4.07          4.16         0.34 o
  -3  -8  13         26.04         23.58         1.26 o
  -2  -8  13         19.91         23.23         0.72 o
  -1  -8  13         47.66         52.70         0.84 o
   0  -8  13         37.24         38.22         0.84 o
   1  -8  13          6.87          6.97         0.49 o
   2  -8  13          2.53          2.00         0.36 o
   3  -8  13         15.10         11.18         0.56 o
  -5  -7  13         34.31         34.22         1.47 o
  -4  -7  13         13.85         13.19         0.62 o
  -3  -7  13         25.37         23.57         0.73 o
  -2  -7  13         72.00         75.93         1.43 o
  -1  -7  13         28.12         37.08         0.80 o
   0  -7  13          0.87          0.10         0.31 o
   1  -7  13          0.06          0.36         0.46 o
   2  -7  13         62.70         62.24         3.26 o
   3  -7  13          8.14          8.73         0.43 o
  -5  -6  13         60.09         63.71         2.44 o
  -4  -6  13         25.27         26.18         1.22 o
  -3  -6  13        114.32        111.86         1.95 o
  -2  -6  13        307.24        294.48         4.77 o
  -1  -6  13          6.32          6.34         0.46 o
   0  -6  13         47.58         42.83         0.94 o
   1  -6  13        214.47        224.38         3.55 o
   2  -6  13          0.28          0.53         0.24 o
   3  -6  13         14.01         13.69         0.43 o
  -5  -5  13          5.25          4.24         0.49 o
  -4  -5  13          2.27          1.59         0.61 o
  -3  -5  13         32.68         28.14         0.80 o
  -2  -5  13        355.12        375.31         7.42 o
  -1  -5  13         55.07         45.43         0.95 o
   0  -5  13         14.19         13.37         0.59 o
   1  -5  13        800.99        830.84        12.60 o
   2  -5  13          0.94          1.48         0.38 o
   3  -5  13          1.65          1.30         0.20 o
  -5  -4  13          0.14          1.14         0.49 o
  -4  -4  13          0.04          0.44         0.53 o
  -3  -4  13        129.07        130.82         2.41 o
  -2  -4  13         89.16         82.15         1.56 o
  -1  -4  13         11.86         17.47         0.52 o
   0  -4  13        149.76        155.99         3.67 o
   1  -4  13         29.94         29.19         0.74 o
   2  -4  13          8.03          9.43         0.45 o
   3  -4  13          6.91          7.07         0.38 o
  -5  -3  13         17.32         20.04         1.14 o
  -4  -3  13        105.71        103.58         1.99 o
  -3  -3  13         12.71         11.81         0.56 o
  -2  -3  13          0.44          1.03         0.31 o
  -1  -3  13         35.52         41.13         0.86 o
   0  -3  13        177.27        163.87         2.56 o
   1  -3  13          0.06          0.12         0.27 o
   2  -3  13         69.08         68.96         1.84 o
   3  -3  13         26.61         22.56         0.56 o
  -5  -2  13         10.38          9.45         0.81 o
  -4  -2  13        144.61        131.09         5.67 o
  -3  -2  13         26.17         23.82         0.76 o
  -2  -2  13          2.01          2.57         0.39 o
  -1  -2  13          0.01          0.05         0.32 o
   0  -2  13         10.60          8.92         0.54 o
   1  -2  13         16.87         15.30         0.53 o
   2  -2  13        170.07        166.76         4.19 o
   3  -2  13          0.16          0.39         0.21 o
  -5  -1  13         23.47         20.37         1.14 o
  -4  -1  13          0.01          0.01         0.90 o
  -3  -1  13         73.67         74.95         1.79 o
  -2  -1  13          6.72          5.59         0.39 o
  -1  -1  13        170.94        169.25         2.56 o
   0  -1  13          0.12          0.44         0.32 o
   1  -1  13         48.07         51.90         1.13 o
   2  -1  13        190.75        187.15         3.55 o
   3  -1  13         20.93         23.44         0.86 o
  -5   0  13         10.71          9.12         0.58 o
  -4   0  13         14.24         12.22         1.30 o
  -3   0  13         13.42         12.00         0.53 o
  -2   0  13         64.50         63.87         1.11 o
  -1   0  13         16.34         15.06         0.54 o
   0   0  13         77.46         76.22         1.43 o
   1   0  13        516.18        556.51        10.95 o
   2   0  13         45.00         48.92         1.02 o
  -5   1  13          6.87          7.05         0.66 o
  -4   1  13         23.65         20.64         0.64 o
  -3   1  13        136.00        135.48         3.09 o
  -2   1  13         11.15         11.88         0.54 o
  -1   1  13        118.81        121.58         1.82 o
   0   1  13        522.02        548.28        12.01 o
   1   1  13         32.72         36.85         0.78 o
   2   1  13          9.80          8.74         0.55 o
  -5   2  13         24.80         17.76         0.61 o
  -4   2  13         10.94          8.84         0.38 o
  -3   2  13          0.06          0.24         0.25 o
  -2   2  13          3.72          3.52         0.41 o
  -1   2  13         67.85         70.14         1.59 o
   0   2  13          7.50          7.10         0.39 o
   1   2  13          0.97          1.28         0.24 o
  -4   3  13        132.90        135.09         3.15 o
  -3   3  13          8.67         11.13         0.49 o
  -2   3  13         27.46         29.98         0.66 o
  -1   3  13          2.99          3.36         0.32 o
   0   3  13          6.41          6.21         0.33 o
   1   3  13          4.06          3.94         0.43 o
  -3   4  13         93.75         88.53         1.47 o
  -2   4  13         81.10         90.98         1.40 o
  -1   4  13        135.89        145.83         2.38 o
   0   4  13         14.62         16.50         0.48 o
  -2 -11  14          3.17          2.68         0.23 o
  -1 -11  14         19.64         20.49         0.48 o
   0 -11  14         53.56         55.64         0.94 o
   1 -11  14          6.90          7.78         0.28 o
  -3 -10  14          0.35          0.23         0.19 o
  -2 -10  14          0.03          0.42         0.21 o
  -1 -10  14          7.78          7.76         0.33 o
   0 -10  14         68.71         74.43         1.11 o
   1 -10  14         89.20         90.46         1.40 o
   2 -10  14         37.03         37.92         0.73 o
  -3  -9  14          7.37          6.78         0.51 o
  -2  -9  14         19.12         18.73         0.61 o
  -1  -9  14          0.90          0.89         0.28 o
   0  -9  14        355.26        363.71         4.91 o
   1  -9  14         15.18         15.09         0.45 o
   2  -9  14         59.47         60.71         1.26 o
  -4  -8  14          0.36          0.54         0.29 o
  -3  -8  14          6.10          4.88         0.32 o
  -2  -8  14          0.79          0.55         0.72 o
  -1  -8  14          4.97          5.66         0.41 o
   0  -8  14         51.09         51.10         1.41 o
   1  -8  14          5.28          4.80         0.38 o
   2  -8  14         91.86         97.97         1.91 o
  -4  -7  14          0.14          0.54         0.33 o
  -3  -7  14         23.32         21.37         0.70 o
  -2  -7  14         16.84         11.74         0.60 o
  -1  -7  14         13.66         11.90         0.44 o
   0  -7  14         10.26          8.74         0.54 o
   1  -7  14         49.59         52.78         1.24 o
   2  -7  14         22.82         24.29         0.61 o
   3  -7  14         18.47         19.88         0.69 o
  -5  -6  14          8.45         11.89         0.81 o
  -4  -6  14          7.62          9.99         0.81 o
  -3  -6  14        188.33        188.06         3.81 o
  -2  -6  14          0.27          0.77         0.33 o
  -1  -6  14          0.32          0.61         0.26 o
   0  -6  14          0.33          0.43         0.27 o
   1  -6  14        189.67        199.98         2.93 o
   2  -6  14          8.75         10.87         0.38 o
   3  -6  14          9.72         10.57         0.43 o
  -5  -5  14         91.43         95.64         3.58 o
  -4  -5  14        127.46        131.98         3.57 o
  -3  -5  14          7.64          4.51         0.66 o
  -2  -5  14        120.96        107.42         2.47 o
  -1  -5  14         19.99         30.42         0.69 o
   0  -5  14         37.29         37.65         0.76 o
   1  -5  14         32.08         31.52         0.73 o
   2  -5  14          2.25          2.63         0.21 o
   3  -5  14         36.05         36.49         2.15 o
  -5  -4  14         61.76         56.54         2.28 o
  -4  -4  14         74.38         79.22         1.90 o
  -3  -4  14          0.72          0.14         0.29 o
  -2  -4  14         14.14         12.31         0.53 o
  -1  -4  14          6.47          7.08         0.52 o
   0  -4  14         50.10         47.90         1.02 o
   1  -4  14          0.73          0.51         0.25 o
   2  -4  14          0.08          0.27         0.20 o
   3  -4  14          3.14          1.43         0.24 o
  -5  -3  14         67.32         69.09         2.61 o
  -4  -3  14          0.24          1.26         0.45 o
  -3  -3  14          8.40          5.31         0.81 o
  -2  -3  14          0.66          1.45         0.34 o
  -1  -3  14          0.81          1.08         0.29 o
   0  -3  14          8.42         10.96         0.53 o
   1  -3  14         13.53         13.06         0.50 o
   2  -3  14          0.10          0.03         0.19 o
  -5  -2  14          0.32          0.49         0.33 o
  -4  -2  14          0.10         -0.21         0.24 o
  -3  -2  14         33.11         29.05         1.34 o
  -2  -2  14          0.32          0.23         0.27 o
  -1  -2  14          0.82          0.52         0.24 o
   0  -2  14        127.84        135.87         2.47 o
   1  -2  14         21.44         20.07         1.09 o
   2  -2  14          5.42          4.66         0.42 o
  -5  -1  14         31.42         34.38         1.47 o
  -4  -1  14         40.88         38.08         1.03 o
  -3  -1  14          0.22         -0.34         0.34 o
  -2  -1  14          6.27          4.51         0.40 o
  -1  -1  14         26.52         28.58         0.63 o
   0  -1  14         37.13         35.80         0.85 o
   1  -1  14          0.70          0.69         0.23 o
   2  -1  14         33.33         28.14         0.67 o
  -5   0  14          1.94          0.98         0.33 o
  -4   0  14          1.55          0.70         0.25 o
  -3   0  14          0.04          0.65         0.54 o
  -2   0  14         17.29         17.93         0.74 o
  -1   0  14          0.01          0.37         0.34 o
   0   0  14         12.36         12.10         0.44 o
   1   0  14         13.72         14.22         0.47 o
   2   0  14          0.98          1.18         0.24 o
  -4   1  14          9.50          6.15         0.42 o
  -3   1  14         51.62         53.26         1.25 o
  -2   1  14         19.14         18.42         0.54 o
  -1   1  14          7.50          8.80         0.36 o
   0   1  14          0.97          1.41         0.22 o
   1   1  14        285.00        299.05         5.11 o
  -4   2  14          3.82          5.25         0.41 o
  -3   2  14         17.19         17.70         0.60 o
  -2   2  14         73.32         73.55         1.19 o
  -1   2  14         21.91         22.92         0.51 o
   0   2  14          0.82          0.91         0.19 o
  -3   3  14          0.05          0.12         0.18 o
  -2   3  14        149.32        152.79         2.26 o
  -1   3  14         17.98         18.10         0.44 o
  -1 -11  15         29.69         26.74         0.63 o
   0 -11  15         30.23         30.72         0.62 o
  -2 -10  15         37.78         33.01         1.46 o
  -1 -10  15         28.54         29.66         0.64 o
   0 -10  15         32.26         32.93         0.64 o
   1 -10  15         29.87         28.75         0.53 o
  -3  -9  15         38.05         38.63         0.87 o
  -2  -9  15          3.48          2.21         0.26 o
  -1  -9  15          0.20          0.40         0.23 o
   0  -9  15        138.42        149.94         2.19 o
   1  -9  15         52.14         57.09         0.97 o
  -3  -8  15         30.84         32.52         0.79 o
  -2  -8  15         13.29         15.65         0.52 o
  -1  -8  15         29.69         32.90         0.65 o
   0  -8  15          3.10          3.49         0.25 o
   1  -8  15          0.32          0.41         0.17 o
   2  -8  15        130.72        139.83         2.37 o
  -4  -7  15         36.40         40.57         1.63 o
  -3  -7  15         39.14         40.83         1.06 o
  -2  -7  15         53.73         56.33         1.15 o
  -1  -7  15         31.85         31.56         0.68 o
   0  -7  15          3.94          3.68         0.27 o
   1  -7  15          7.57          7.45         0.39 o
   2  -7  15          4.64          5.51         0.30 o
  -4  -6  15          2.75          4.73         0.65 o
  -3  -6  15         28.04         20.34         0.69 o
  -2  -6  15         17.86         20.30         0.86 o
  -1  -6  15         91.96         91.80         1.53 o
   0  -6  15         10.53         10.68         0.81 o
   1  -6  15         24.69         28.03         0.62 o
   2  -6  15          3.82          3.81         0.23 o
  -4  -5  15          4.70          3.28         0.57 o
  -3  -5  15        270.01        269.78         5.95 o
  -2  -5  15          0.32          0.14         0.39 o
  -1  -5  15         11.06         10.74         0.52 o
   0  -5  15          0.02         -0.09         0.59 o
   1  -5  15         25.46         26.85         0.58 o
   2  -5  15         43.05         44.66         0.77 o
  -4  -4  15          2.30          2.19         0.31 o
  -3  -4  15          7.24          4.61         0.38 o
  -2  -4  15          0.09          0.39         0.31 o
  -1  -4  15          1.60          4.34         0.52 o
   0  -4  15         26.30         23.52         0.94 o
   1  -4  15        114.33        114.44         1.86 o
   2  -4  15          1.16          0.77         0.15 o
  -4  -3  15          2.38          2.85         0.35 o
  -3  -3  15          0.89          0.49         0.46 o
  -2  -3  15          0.07         -0.46         0.46 o
  -1  -3  15         51.55         46.73         1.55 o
   0  -3  15         20.00         19.61         0.54 o
   1  -3  15          1.33          1.58         0.20 o
   2  -3  15          5.66          5.92         0.30 o
  -4  -2  15         44.54         47.92         1.48 o
  -3  -2  15         17.12         14.03         0.62 o
  -2  -2  15         71.37         69.86         1.22 o
  -1  -2  15          0.15         -0.24         0.30 o
   0  -2  15          0.78          1.05         0.21 o
   1  -2  15          8.08          9.37         0.38 o
  -4  -1  15         23.13         24.66         0.69 o
  -3  -1  15          1.49          1.27         0.24 o
  -2  -1  15         22.82         19.14         0.52 o
  -1  -1  15          0.89          0.91         0.20 o
   0  -1  15          5.36          6.59         0.32 o
   1  -1  15         35.01         34.39         0.77 o
  -4   0  15         31.49         32.34         0.87 o
  -3   0  15         24.60         20.17         0.91 o
  -2   0  15          7.50          9.35         0.38 o
  -1   0  15          5.09          5.84         0.34 o
   0   0  15        273.24        290.28         4.92 o
   1   0  15          0.24          0.44         0.25 o
  -3   1  15          0.28          0.08         0.33 o
  -2   1  15          8.38          6.82         0.34 o
  -1   1  15         13.53         13.27         0.39 o
   0   1  15          2.86          2.42         0.18 o
  -3   2  15         66.45         58.49         2.61 o
  -2   2  15         17.84         16.04         0.46 o
  -1   2  15          1.90          2.11         0.18 o
  -1 -10  16          0.00          0.55         0.33 o
  -2  -9  16          8.94         10.61         0.38 o
  -1  -9  16          4.83          2.88         0.20 o
   0  -9  16          0.53          0.85         0.14 o
  -3  -8  16         16.72         18.29         0.81 o
  -2  -8  16         53.69         54.12         1.12 o
  -1  -8  16          4.72          5.46         0.63 o
   0  -8  16         28.99         32.32         0.58 o
   1  -8  16         53.61         57.38         1.16 o
  -3  -7  16        197.24        199.58         5.13 o
  -2  -7  16        252.24        256.84         4.78 o
  -1  -7  16         40.90         39.96         0.81 o
   0  -7  16         27.01         28.99         0.59 o
   1  -7  16         20.20         18.21         0.44 o
  -3  -6  16         39.36         35.53         0.96 o
  -2  -6  16          4.22          3.97         0.31 o
  -1  -6  16         14.66         14.34         0.44 o
   0  -6  16        311.52        323.79         5.31 o
   1  -6  16          1.99          2.36         0.19 o
  -4  -5  16         43.53         50.51         1.96 o
  -3  -5  16          5.48          6.46         0.40 o
  -2  -5  16          0.00          0.21         0.24 o
  -1  -5  16        188.79        187.10         3.09 o
   0  -5  16          2.70          1.86         0.19 o
   1  -5  16          0.65          1.00         0.20 o
  -4  -4  16         90.54        108.52         4.07 o
  -3  -4  16         17.90         22.40         0.69 o
  -2  -4  16          1.88          1.50         0.26 o
  -1  -4  16          3.56          2.70         0.25 o
   0  -4  16          4.22          6.41         0.36 o
   1  -4  16          0.09          0.11         0.24 o
  -4  -3  16         40.90         45.20         1.37 o
  -3  -3  16         30.22         33.14         0.79 o
  -2  -3  16          1.39          2.04         0.26 o
  -1  -3  16          1.29          0.93         0.23 o
   0  -3  16          0.81          0.66         0.18 o
   1  -3  16          8.18          9.78         0.32 o
  -4  -2  16          2.99          1.65         0.27 o
  -3  -2  16         54.77         58.87         1.49 o
  -2  -2  16         97.13        104.95         1.70 o
  -1  -2  16          0.71          0.70         0.18 o
   0  -2  16          4.85          5.62         0.43 o
  -3  -1  16         94.32         94.66         2.27 o
  -2  -1  16         81.60         82.67         1.36 o
  -1  -1  16          5.72          6.68         0.31 o
   0  -1  16        192.49        200.61         5.05 o
  -3   0  16         60.59         59.58         1.46 o
  -2   0  16          3.21          1.91         0.18 o
  -1   0  16        110.95        113.55         2.72 o
  -1  -8  17          3.93          5.46         0.30 o
  -2  -7  17          2.35          1.29         0.25 o
  -1  -7  17         43.24         46.67         0.98 o
   0  -7  17         69.27         77.97         1.49 o
  -2  -6  17        130.36        127.22         2.45 o
  -1  -6  17          3.01          1.99         0.18 o
   0  -6  17        113.83        118.99         3.40 o
  -3  -5  17         99.15        100.15         2.19 o
  -2  -5  17          7.46          5.73         0.35 o
  -1  -5  17         35.91         31.86         0.81 o
   0  -5  17          4.88          5.50         0.47 o
  -3  -4  17         75.18         76.47         3.42 o
  -2  -4  17         11.68          8.63         0.34 o
  -1  -4  17          0.23         -0.12         0.17 o
   0  -4  17         24.19         21.71         0.57 o
  -2  -3  17          0.19          0.26         0.17 o
  -1  -3  17          3.71          2.48         0.17 o
  -2  -2  17          4.43          3.22         0.36 o
                                                
